# Supplementary material for: Insights into the microbiota of raw milk from seven breeds animals distributing in Xinjiang China
Source: Front Microbiol. 2024 Oct 23;15:1382286. doi: 10.3389/fmicb.2024.1382286 (PMC11537933; doi:10.3389/fmicb.2024.1382286)
Supplement: Supplementary file 1 [file Table_1.XLSX]

## Sheet: Sheet1
L32
	stat	p.value
Unassigned.4	0.975	0.01	**
p.Firmicutes..c.Clostridia..o.Clostridiales..f.Clostridiaceae..g...s.1	0.8	0.01	**
p.Proteobacteria..c.Gammaproteobacteria..o.Pseudomonadales..f.Pseudomonadaceae..g...s.52	0.731	0.01	**
p.Proteobacteria..c.Gammaproteobacteria..o.Pseudomonadales..f.Pseudomonadaceae..g.Pseudomonas..s.37	0.703	0.02	*
p.Firmicutes..c.Clostridia..o.Clostridiales..f.Clostridiaceae..g.Clostridium..s.butyricum	0.664	0.01	**
p.Firmicutes..c.Bacilli..o.Lactobacillales..f.Streptococcaceae..g.Streptococcus..s.87	0.617	0.01	**
p.Firmicutes..c.Clostridia..o.Clostridiales..f.Clostridiaceae..g...s.6	0.617	0.01	**
Unassigned.27	0.577	0.01	**
p.Actinobacteria..c.Actinobacteria..o.Actinomycetales..f.Corynebacteriaceae..g.Corynebacterium..s.40	0.562	0.01	**
p.Actinobacteria..c.Coriobacteriia..o.Coriobacteriales..f.Coriobacteriaceae..g...s.3	0.56	0.01	**
p.Proteobacteria..c.Gammaproteobacteria..o.Pseudomonadales..f.Pseudomonadaceae..g.Pseudomonas..s.103	0.544	0.03	*
Unassigned.40	0.535	0.01	**
p.Proteobacteria..c.Gammaproteobacteria..o.Pseudomonadales..f.Pseudomonadaceae..g.Pseudomonas..s.197	0.516	0.01	**
Unassigned.133	0.488	0.01	**
Unassigned.69	0.486	0.02	*
p.Actinobacteria..c.Actinobacteria..o.Actinomycetales..f.Corynebacteriaceae..g.Corynebacterium..s.65	0.474	0.01	**
p.Proteobacteria..c.Gammaproteobacteria..o.Pseudomonadales..f.Moraxellaceae..g.Moraxella..s.21	0.474	0.01	**
p.Proteobacteria..c.Gammaproteobacteria..o.Enterobacteriales..f.Enterobacteriaceae..g...s.213	0.467	0.01	**
p.Actinobacteria..c.Actinobacteria..o.Actinomycetales..f.Corynebacteriaceae..g.Corynebacterium..s.46	0.44	0.02	*
Unassigned.17	0.436	0.02	*
p.Firmicutes..c.Bacilli..o.Lactobacillales..f.Streptococcaceae..g.Streptococcus..s.177	0.436	0.02	*
p.Proteobacteria..c.Alphaproteobacteria..o.Rickettsiales..f.Rickettsiaceae..g...s	0.428	0.02	*
p.Proteobacteria..c.Alphaproteobacteria..o.Rhodobacterales..f.Rhodobacteraceae..g.Rhodobacter..s.1	0.428	0.05	*
p.Proteobacteria..c.Gammaproteobacteria..o.Xanthomonadales..f.Xanthomonadaceae..g.Stenotrophomonas..s.26	0.423	0.05	*
p.Proteobacteria..c.Gammaproteobacteria..o.Pseudomonadales..f.Pseudomonadaceae..g.Pseudomonas.22	0.419	0.05	*
p.Proteobacteria..c.Gammaproteobacteria..o.Pseudomonadales..f.Pseudomonadaceae..g.Pseudomonas..s.358	0.416	0.04	*
p.Actinobacteria..c.Actinobacteria..o.Actinomycetales..f.Corynebacteriaceae..g.Corynebacterium..s.54	0.409	0.05	*
p.Firmicutes..c.Clostridia..o.Clostridiales..f.Peptostreptococcaceae..g.Tepidibacter..s	0.408	0.01	**
p.Proteobacteria..c.Alphaproteobacteria..o.Rhodospirillales..f.Acetobacteraceae..g...s.6	0.407	0.01	**
p.Proteobacteria..c.Gammaproteobacteria..o.Xanthomonadales..f.Xanthomonadaceae..g.Stenotrophomonas..s.42	0.397	0.04	*
p.Proteobacteria..c.Gammaproteobacteria..o.Legionellales..f.Coxiellaceae..g...s.3	0.39	0.03	*
Unassigned.124	0.354	0.05	*
	Group	M	#sps.	220
	stat	p.value
p.Firmicutes..c.Bacilli..o.Bacillales..f.Paenibacillaceae..g.Brevibacillus..s.reuszeri	0.858	0.01	**
p.Proteobacteria..c.Gammaproteobacteria..o.Xanthomonadales..f.Sinobacteraceae..g...s.6	0.784	0.01	**
Unassigned.9	0.784	0.01	**
p.Firmicutes..c.Bacilli..o.Bacillales..f.Planococcaceae..g...s	0.78	0.01	**
p.Actinobacteria..c.Actinobacteria..o.Actinomycetales..f.Corynebacteriaceae..g.Corynebacterium..s.47	0.778	0.01	**
p.Firmicutes..c.Bacilli..o.Lactobacillales.1	0.763	0.01	**
p.Firmicutes..c.Bacilli..o.Bacillales..f.Bacillaceae..g.Bacillus..s.3	0.741	0.01	**
p.Firmicutes..c.Bacilli..o.Bacillales..f.Staphylococcaceae..g.Staphylococcus.2	0.738	0.01	**
p.Actinobacteria..c.Actinobacteria..o.Actinomycetales..f.Corynebacteriaceae..g.Corynebacterium..s.25	0.734	0.01	**
p.Firmicutes..c.Bacilli..o.Bacillales..f.Paenibacillaceae..g.Brevibacillus.3	0.724	0.01	**
p.Firmicutes..c.Bacilli..o.Bacillales..f.Paenibacillaceae..g.Brevibacillus	0.714	0.01	**
p.Chloroflexi..c.Ellin6529..o...f...g...s.1	0.706	0.01	**
p.Actinobacteria..c.Actinobacteria..o.Actinomycetales..f.Corynebacteriaceae..g.Corynebacterium..s.10	0.705	0.01	**
p.Firmicutes..c.Bacilli..o.Bacillales..f.Staphylococcaceae..g.Staphylococcus..s.5	0.696	0.01	**
p.Actinobacteria..c.Actinobacteria..o.Actinomycetales..f.Propionibacteriaceae..g.Propionibacterium..s.acnes.5	0.696	0.01	**
p.Firmicutes..c.Bacilli..o.Bacillales..f.Planococcaceae.6	0.685	0.01	**
p.Firmicutes..c.Bacilli..o.Bacillales..f.Paenibacillaceae..g.Brevibacillus..s.invocatus	0.685	0.01	**
p.Firmicutes..c.Bacilli..o.Bacillales..f.Paenibacillaceae..g.Brevibacillus.1	0.679	0.01	**
p.Actinobacteria..c.Actinobacteria..o.Actinomycetales..f.Corynebacteriaceae..g.Corynebacterium..s.75	0.679	0.01	**
p.Firmicutes..c.Bacilli..o.Lactobacillales..f.Lactobacillaceae..g.Lactobacillus..s.22	0.671	0.01	**
p.Firmicutes..c.Bacilli..o.Bacillales..f.Staphylococcaceae..g.Staphylococcus..s.aureus	0.666	0.01	**
p.Proteobacteria..c.Betaproteobacteria..o.SC.I.84..f...g...s.1	0.666	0.01	**
p.Firmicutes..c.Bacilli..o.Bacillales..f.Bacillaceae..g.Anoxybacillus..s.kestanbolensis.2	0.666	0.01	**
p.Proteobacteria..c.Betaproteobacteria..o...f...g...s	0.665	0.01	**
p.Proteobacteria..c.Betaproteobacteria..o.Burkholderiales..f.Comamonadaceae.12	0.662	0.01	**
p.Proteobacteria..c.Betaproteobacteria..o.SC.I.84..f...g...s	0.659	0.01	**
p.Actinobacteria..c.Actinobacteria..o.Actinomycetales..f.Corynebacteriaceae..g.Corynebacterium..s.15	0.659	0.01	**
p.Acidobacteria..c.Acidobacteria.6..o.iii1.15..f.RB40..g...s	0.649	0.01	**
p.Actinobacteria..c.Acidimicrobiia..o.Acidimicrobiales..f.C111..g...s.1	0.646	0.01	**
p.Firmicutes..c.Bacilli..o.Lactobacillales..f.Lactobacillaceae..g.Lactobacillus..s.25	0.646	0.01	**
p.Firmicutes..c.Bacilli..o.Bacillales.13	0.645	0.01	**
p.Firmicutes..c.Bacilli..o.Bacillales..f.Paenibacillaceae..g.Brevibacillus.2	0.645	0.01	**
p.Actinobacteria..c.Actinobacteria..o.Actinomycetales..f.Corynebacteriaceae..g.Corynebacterium..s.27	0.644	0.01	**
p.Actinobacteria..c.Actinobacteria..o.Actinomycetales..f.Corynebacteriaceae..g.Corynebacterium..s.28	0.642	0.01	**
p.Firmicutes..c.Bacilli..o.Lactobacillales..f.Lactobacillaceae..g.Lactobacillus..s.43	0.641	0.01	**
p.Firmicutes..c.Bacilli..o.Lactobacillales..f.Leuconostocaceae..g...s	0.639	0.02	*
p.Proteobacteria..c.Gammaproteobacteria..o.Pseudomonadales..f.Moraxellaceae..g.Acinetobacter..s.rhizosphaerae.46	0.634	0.01	**
p.Firmicutes..c.Bacilli..o.Bacillales.7	0.633	0.01	**
p.Actinobacteria..c.Actinobacteria..o.Actinomycetales..f.Actinomycetaceae..g.Actinomyces..s.3	0.631	0.01	**
p.Proteobacteria..c.Betaproteobacteria..o.Burkholderiales..f.Comamonadaceae..g...s.53	0.623	0.01	**
p.Firmicutes..c.Bacilli..o.Lactobacillales..f.Carnobacteriaceae..g.Granulicatella..s.1	0.62	0.01	**
p.Firmicutes..c.Bacilli..o.Bacillales..f.Bacillaceae..g.Bacillus..s.27	0.62	0.01	**
p.Proteobacteria..c.Betaproteobacteria..o.SC.I.84..f...g...s.5	0.62	0.01	**
p.Proteobacteria..c.Deltaproteobacteria..o.Syntrophobacterales..f.Syntrophaceae..g.Desulfobacca..s	0.615	0.01	**
p.Firmicutes..c.Bacilli..o.Bacillales..f...g...s.2	0.612	0.01	**
p.Actinobacteria..c.Actinobacteria..o.Actinomycetales..f.Corynebacteriaceae..g.Corynebacterium..s.19	0.611	0.01	**
p.Firmicutes..c.Bacilli..o.Bacillales..f.Paenibacillaceae..g.Paenibacillus..s.11	0.608	0.01	**
p.Firmicutes..c.Bacilli..o.Lactobacillales..f.Lactobacillaceae..g.Lactobacillus..s.18	0.607	0.05	*
p.Bacteroidetes..c.Flavobacteriia..o.Flavobacteriales..f.Flavobacteriaceae..g.Flavobacterium..s.2	0.607	0.01	**
p.Actinobacteria..c.Actinobacteria..o.Actinomycetales..f.Actinomycetaceae..g.Actinomyces..s.4	0.606	0.01	**
p.Firmicutes..c.Bacilli..o.Lactobacillales..f.Lactobacillaceae.18	0.602	0.01	**
p.Proteobacteria..c.Betaproteobacteria..o.Burkholderiales..f.Alcaligenaceae..g...s.5	0.601	0.01	**
p.Proteobacteria..c.Betaproteobacteria..o.Burkholderiales..f.Comamonadaceae.53	0.595	0.01	**
p.Firmicutes..c.Bacilli..o.Bacillales..f.Bacillaceae..g.Anoxybacillus..s.kestanbolensis.5	0.591	0.01	**
p.Firmicutes..c.Bacilli..o.Lactobacillales..f.Lactobacillaceae..g.Lactobacillus..s.72	0.591	0.01	**
p.Proteobacteria..c.Betaproteobacteria..o.Burkholderiales..f.Comamonadaceae.33	0.59	0.01	**
p.Actinobacteria..c.Actinobacteria..o.Actinomycetales..f...g...s.9	0.586	0.01	**
p.Firmicutes..c.Bacilli..o.Lactobacillales..f.Lactobacillaceae..g.Lactobacillus..s.32	0.585	0.01	**
p..Thermi...c.Deinococci..o.Thermales..f.Thermaceae..g.Thermus..s.41	0.582	0.01	**
p.Proteobacteria..c.Alphaproteobacteria..o.Rhodospirillales..f.Acetobacteraceae..g.Acetobacter..s.6	0.581	0.01	**
p.Firmicutes..c.Bacilli..o.Lactobacillales..f.Leuconostocaceae..g.Leuconostoc..s.19	0.579	0.04	*
p.Actinobacteria..c.Actinobacteria..o.Actinomycetales..f.Corynebacteriaceae..g.Corynebacterium..s.33	0.579	0.01	**
p.Firmicutes..c.Bacilli..o.Bacillales.12	0.578	0.01	**
p.Firmicutes..c.Bacilli..o.Bacillales..f.Planococcaceae..g.Planomicrobium..s.10	0.577	0.01	**
p.Firmicutes..c.Bacilli..o.Bacillales..f.Bacillaceae..g.Anoxybacillus..s.kestanbolensis.1	0.575	0.03	*
p.Firmicutes..c.Bacilli..o.Lactobacillales..f.Lactobacillaceae..g.Lactobacillus..s.20	0.573	0.02	*
p.Firmicutes..c.Bacilli..o.Lactobacillales..f.Lactobacillaceae..g.Lactobacillus..s.77	0.568	0.01	**
p.Proteobacteria..c.Alphaproteobacteria..o.Rhodospirillales..f.Acetobacteraceae..g.Acetobacter..s.7	0.568	0.01	**
p.Proteobacteria..c.Betaproteobacteria..o.Burkholderiales..f.Comamonadaceae.26	0.556	0.01	**
p.Firmicutes..c.Bacilli..o.Bacillales.8	0.555	0.01	**
k.Archaea..p.Euryarchaeota..c.Thermoplasmata..o.Thermoplasmatales..f.BSLdp215..g...s	0.555	0.01	**
p.Proteobacteria..c.Betaproteobacteria..o.Hydrogenophilales..f.Hydrogenophilaceae..g.Thiobacillus..s	0.555	0.01	**
p.Proteobacteria..c.Gammaproteobacteria..o.Xanthomonadales..f.Sinobacteraceae..g...s.10	0.555	0.01	**
p.Firmicutes..c.Bacilli..o.Bacillales..f.Paenibacillaceae..g.Brevibacillus..s.reuszeri.2	0.555	0.01	**
p.Firmicutes..c.Bacilli..o.Bacillales..f.Paenibacillaceae..g.Brevibacillus.8	0.555	0.01	**
p.Firmicutes..c.Bacilli..o.Lactobacillales..f.Leuconostocaceae..g...s.1	0.555	0.01	**
p.Actinobacteria..c.Thermoleophilia..o.Gaiellales..f...g...s.1	0.555	0.01	**
p.Acidobacteria..c.Acidobacteria.6..o.iii1.15..f...g...s.9	0.555	0.01	**
p.Actinobacteria..c.Actinobacteria..o.Actinomycetales..f.Corynebacteriaceae..g.Corynebacterium..s.80	0.555	0.01	**
p.Proteobacteria..c.Alphaproteobacteria..o.Rhodospirillales..f...g...s.5	0.555	0.01	**
p.Firmicutes..c.Bacilli..o.Bacillales..f.Staphylococcaceae..g.Staphylococcus..s.4	0.552	0.01	**
p.Proteobacteria..c.Gammaproteobacteria..o.Vibrionales..f.Pseudoalteromonadaceae..g.Pseudoalteromonas..s	0.55	0.01	**
p.Proteobacteria..c.Deltaproteobacteria..o.Desulfobacterales..f.Desulfobulbaceae..g...s	0.546	0.01	**
p.Firmicutes..c.Bacilli..o.Bacillales..f.Planococcaceae..g...s.3	0.544	0.01	**
p.Firmicutes..c.Bacilli..o.Lactobacillales..f.Lactobacillaceae..g.Lactobacillus..s.131	0.544	0.01	**
p.Firmicutes..c.Bacilli..o.Lactobacillales..f.Lactobacillaceae..g.Lactobacillus..s.50	0.539	0.02	*
p.Acidobacteria..c.Acidobacteria.6..o.iii1.15..f.mb2424..g...s.1	0.536	0.01	**
p.Firmicutes..c.Bacilli..o.Bacillales..f.Staphylococcaceae..g.Staphylococcus.5	0.536	0.01	**
p.Proteobacteria..c.Betaproteobacteria..o.SC.I.84..f...g...s.3	0.534	0.01	**
p.Proteobacteria..c.Alphaproteobacteria..o.Rhodospirillales..f.Acetobacteraceae..g.Acetobacter..s.1	0.534	0.03	*
p.Firmicutes..c.Bacilli..o.Bacillales..f.Paenibacillaceae..g.Brevibacillus..s.reuszeri.1	0.534	0.01	**
p.Firmicutes..c.Bacilli..o.Bacillales..f.Planococcaceae..g...s.6	0.533	0.01	**
p.Actinobacteria..c.Thermoleophilia..o.Solirubrobacterales..f...g...s.2	0.533	0.01	**
p.Proteobacteria..c.Betaproteobacteria..o.SC.I.84..f...g...s.2	0.533	0.01	**
p.Firmicutes..c.Bacilli..o.Lactobacillales..f.Leuconostocaceae..g.Leuconostoc..s.81	0.532	0.01	**
p.Proteobacteria..c.Alphaproteobacteria..o.Rhizobiales..f...g...s.8	0.531	0.01	**
p.Acidobacteria..c..Chloracidobacteria...o.RB41..f.Ellin6075..g...s	0.53	0.01	**
p.Firmicutes..c.Bacilli..o.Lactobacillales..f.Lactobacillaceae..g.Lactobacillus..s.52	0.527	0.05	*
p.Firmicutes..c.Bacilli..o.Bacillales..f.Planococcaceae..g.Rummeliibacillus..s.1	0.527	0.01	**
p.Firmicutes..c.Bacilli..o.Bacillales..f.Paenibacillaceae..g.Brevibacillus.9	0.526	0.01	**
p.Actinobacteria..c.Actinobacteria..o.Actinomycetales..f.Intrasporangiaceae..g.Arsenicicoccus..s	0.524	0.01	**
p.Firmicutes..c.Bacilli..o.Bacillales..f.Staphylococcaceae..g.Staphylococcus.6	0.522	0.01	**
p.Proteobacteria..c.Gammaproteobacteria..o.Pseudomonadales..f.Pseudomonadaceae..g.Pseudomonas..s.354	0.52	0.01	**
p.Firmicutes..c.Bacilli..o.Lactobacillales..f.Lactobacillaceae..g.Lactobacillus..s.105	0.512	0.01	**
Unassigned.81	0.511	0.01	**
p.Firmicutes..c.Bacilli..o.Bacillales..f.Bacillaceae..g.Anoxybacillus..s.kestanbolensis.9	0.502	0.02	*
p.Firmicutes..c.Bacilli..o.Bacillales..f.Paenibacillaceae..g.Paenibacillus..s.2	0.502	0.01	**
p.Actinobacteria..c.Actinobacteria..o.Actinomycetales..f.Nocardiaceae	0.501	0.03	*
p..Thermi...c.Deinococci..o.Thermales..f.Thermaceae..g.Thermus..s.46	0.498	0.01	**
p.Proteobacteria..c.Betaproteobacteria..o.Burkholderiales..f.Comamonadaceae.42	0.497	0.01	**
p.Acidobacteria..c.Acidobacteria.6..o.CCU21..f...g...s	0.496	0.01	**
p.Firmicutes..c.Bacilli..o.Bacillales..f.Paenibacillaceae..g.Brevibacillus.4	0.495	0.01	**
p.Firmicutes..c.Bacilli..o.Lactobacillales..f...g...s.23	0.488	0.01	**
p.Actinobacteria..c.Actinobacteria..o.Actinomycetales..f.Actinomycetaceae..g.Actinomyces..s.9	0.488	0.02	*
p.Firmicutes..c.Bacilli..o.Bacillales..f.Paenibacillaceae..g.Brevibacillus..s	0.481	0.02	*
k.Archaea..p.Euryarchaeota..c.Thermoplasmata..o.E2..f..Methanomassiliicoccaceae...g...s	0.48	0.01	**
k.Archaea..p.Crenarchaeota..c.MBGA..o.NRP.J..f...g...s	0.48	0.01	**
k.Archaea..p.Euryarchaeota..c.Thermoplasmata..o.E2..f..Methanomassiliicoccaceae...g...s.1	0.48	0.01	**
k.Archaea..p.Crenarchaeota..c.MBGA..o...f...g...s	0.48	0.01	**
k.Archaea..p.Euryarchaeota..c.Thermoplasmata..o.Thermoplasmatales..f.BSLdp215..g...s.1	0.48	0.01	**
k.Archaea..p.Crenarchaeota..c.Thermoprotei..o.YNPFFA..f...g...s	0.48	0.01	**
k.Archaea..p.Euryarchaeota..c.Thermoplasmata..o.Thermoplasmatales..f.BSLdp215..g...s.2	0.48	0.01	**
p.Cyanobacteria..c.Chloroplast..o.Chlorophyta..f...g...s	0.48	0.01	**
p.Proteobacteria..c.Gammaproteobacteria..o.Enterobacteriales..f.Enterobacteriaceae..g...s.109	0.48	0.01	**
k.Archaea..p.Euryarchaeota..c.Methanomicrobia..o.Methanosarcinales..f.Methanosaetaceae..g.Methanosaeta..s	0.48	0.01	**
k.Archaea..p.Crenarchaeota..c.MBGA..o.NRP.J..f...g...s.6	0.48	0.01	**
p.Firmicutes..c.Bacilli..o.Lactobacillales..f...g...s.14	0.477	0.05	*
p.Proteobacteria..c.Alphaproteobacteria..o.Rhizobiales..f.Hyphomicrobiaceae..g.Hyphomicrobium..s.2	0.476	0.02	*
p.Proteobacteria..c.Gammaproteobacteria..o.Enterobacteriales..f.Enterobacteriaceae..g...s.144	0.476	0.01	**
p.Proteobacteria..c.Gammaproteobacteria..o.Enterobacteriales..f.Enterobacteriaceae..g...s.50	0.476	0.01	**
p.Proteobacteria..c.Alphaproteobacteria..o.Caulobacterales..f.Caulobacteraceae..g...s.6	0.474	0.01	**
p.Firmicutes..c.Bacilli..o.Lactobacillales..f.Carnobacteriaceae..g.Granulicatella..s.3	0.472	0.01	**
p.Proteobacteria..c.Deltaproteobacteria..o.Myxococcales..f.Myxococcaceae..g.Anaeromyxobacter..s	0.47	0.01	**
p.Firmicutes..c.Bacilli..o.Lactobacillales..f.Lactobacillaceae..g.Lactobacillus..s.67	0.47	0.01	**
p.Proteobacteria..c.Gammaproteobacteria..o.Enterobacteriales..f.Enterobacteriaceae..g...s.58	0.47	0.02	*
p.Firmicutes..c.Bacilli..o.Lactobacillales..f.Lactobacillaceae..g.Lactobacillus..s.127	0.469	0.02	*
p.Proteobacteria..c.Alphaproteobacteria..o.Rhizobiales..f.Hyphomicrobiaceae..g.Hyphomicrobium..s	0.469	0.02	*
p.Firmicutes..c.Bacilli..o.Bacillales..f.Bacillaceae..g.Anoxybacillus..s.kestanbolensis.4	0.465	0.03	*
p.Actinobacteria..c.Actinobacteria..o.Actinomycetales..f.Corynebacteriaceae..g.Corynebacterium..s.53	0.463	0.01	**
p.Actinobacteria..c.Actinobacteria..o.Actinomycetales..f...g...s.5	0.458	0.01	**
p.Proteobacteria..c.Gammaproteobacteria..o.Pseudomonadales..f.Pseudomonadaceae..g.Pseudomonas..s.161	0.456	0.02	*
p.Firmicutes..c.Bacilli..o.Bacillales..f.Staphylococcaceae..g.Staphylococcus..s.20	0.456	0.01	**
p.Proteobacteria..c.Deltaproteobacteria..o...f...g...s.1	0.454	0.01	**
p.Firmicutes..c.Bacilli..o.Bacillales..f.Bacillaceae..g.Bacillus..s.21	0.453	0.01	**
p.Bacteroidetes..c.Flavobacteriia..o.Flavobacteriales..f.Flavobacteriaceae..g.Flavobacterium..s.18	0.453	0.02	*
p.Proteobacteria..c.Gammaproteobacteria..o.Pseudomonadales..f.Pseudomonadaceae..g...s.101	0.452	0.03	*
p.Firmicutes..c.Bacilli..o.Bacillales..f.Bacillaceae..g.Bacillus..s.29	0.451	0.02	*
p.Firmicutes..c.Bacilli..o.Lactobacillales..f.Leuconostocaceae..g.Leuconostoc..s.105	0.45	0.02	*
p.Firmicutes..c.Bacilli..o.Bacillales..f.Paenibacillaceae..g.Brevibacillus.6	0.449	0.01	**
p.Firmicutes..c.Bacilli..o.Bacillales..f.Bacillaceae..g.Geobacillus..s.thermodenitrificans	0.447	0.02	*
p.Actinobacteria..c.Actinobacteria..o.Actinomycetales..f.Pseudonocardiaceae..g.Actinomycetospora..s	0.444	0.03	*
p.Firmicutes..c.Bacilli..o.Lactobacillales.21	0.443	0.03	*
p.Proteobacteria..c.Gammaproteobacteria..o.Enterobacteriales..f.Enterobacteriaceae..g.Serratia..s.marcescens.3	0.441	0.03	*
p.Proteobacteria..c.Gammaproteobacteria..o.Pseudomonadales..f.Pseudomonadaceae..g.Pseudomonas..s.347	0.438	0.02	*
p.Bacteroidetes..c.Flavobacteriia..o.Flavobacteriales..f..Weeksellaceae...g...s.6	0.437	0.02	*
p.Proteobacteria..c.Alphaproteobacteria..o.Rhodobacterales..f.Rhodobacteraceae..g...s.4	0.436	0.03	*
p.Planctomycetes..c.Planctomycetia..o.Pirellulales..f.Pirellulaceae..g...s.6	0.434	0.04	*
p.Firmicutes..c.Bacilli..o.Bacillales..f.Paenibacillaceae..g.Brevibacillus.7	0.432	0.01	**
p.Proteobacteria..c.Alphaproteobacteria..o.Rhodospirillales..f...g...s.3	0.431	0.02	*
p.Firmicutes..c.Bacilli..o.Lactobacillales..f.Streptococcaceae..g.Lactococcus..s.99	0.428	0.05	*
p.Proteobacteria..c.Alphaproteobacteria..o.Caulobacterales..f.Caulobacteraceae..g.Brevundimonas..s.diminuta.3	0.427	0.02	*
p.Firmicutes..c.Bacilli..o.Lactobacillales..f.Lactobacillaceae..g.Lactobacillus.6	0.426	0.02	*
p.Proteobacteria..c.Alphaproteobacteria..o.Rhizobiales..f...g...s.15	0.425	0.02	*
p.Proteobacteria..c.Gammaproteobacteria..o.Enterobacteriales..f.Enterobacteriaceae..g.Serratia.1	0.425	0.04	*
p..Thermi...c.Deinococci..o.Thermales..f.Thermaceae..g.Thermus..s.27	0.425	0.05	*
p..Thermi...c.Deinococci..o.Thermales..f.Thermaceae..g.Thermus..s.20	0.422	0.02	*
p.Proteobacteria..c.Gammaproteobacteria..o.Enterobacteriales..f.Enterobacteriaceae.39	0.417	0.02	*
p.Bacteroidetes..c.Cytophagia..o.Cytophagales..f.Cytophagaceae..g.Rudanella..s	0.412	0.02	*
p.Proteobacteria..c.Alphaproteobacteria..o.Rhodobacterales..f.Rhodobacteraceae..g...s.6	0.409	0.04	*
p.Firmicutes..c.Bacilli..o.Lactobacillales..f.Streptococcaceae..g.Streptococcus..s.187	0.407	0.03	*
p.Proteobacteria..c.Betaproteobacteria..o.Burkholderiales..f.Comamonadaceae..g.Hydrogenophaga..s.12	0.406	0.01	**
p.Proteobacteria..c.Betaproteobacteria..o.Burkholderiales..f.Comamonadaceae..g...s.88	0.403	0.05	*
p.Actinobacteria..c.Acidimicrobiia..o.Acidimicrobiales..f.Iamiaceae..g.Iamia..s	0.396	0.05	*
p.Proteobacteria..c.Alphaproteobacteria..o.Rhizobiales..f.Methylobacteriaceae..g.Methylobacterium.1	0.396	0.03	*
p.Bacteroidetes..c.Bacteroidia..o.Bacteroidales..f.S24.7..g...s.10	0.392	0.03	*
Unassigned.18	0.392	0.02	*
Unassigned.20	0.392	0.02	*
Unassigned.24	0.392	0.01	**
k.Archaea..p.Euryarchaeota..c.Thermoplasmata..o.Thermoplasmatales..f.Picrophilaceae..g.Thermogymnomonas..s	0.392	0.02	*
k.Archaea..p.Euryarchaeota..c.Thermoplasmata..o.E2..f..Methanomassiliicoccaceae...g...s.3	0.392	0.02	*
p.Proteobacteria..c.Alphaproteobacteria..o.Rhizobiales..f.Bartonellaceae..g...s	0.392	0.03	*
p.Bacteroidetes..c.Flavobacteriia..o.Flavobacteriales..f..Weeksellaceae...g.Chryseobacterium..s.30	0.392	0.01	**
k.Archaea..p.Euryarchaeota..c.Thermoplasmata..o.Thermoplasmatales..f.Picrophilaceae..g.Thermogymnomonas..s.1	0.392	0.03	*
k.Archaea..p.Crenarchaeota..c.MBGA..o.NRP.J..f...g...s.1	0.392	0.02	*
p.Fusobacteria..c.Fusobacteriia..o.Fusobacteriales..f...g...s	0.392	0.01	**
p.Acidobacteria..c.Acidobacteria.6..o.iii1.15..f...g...s.3	0.392	0.03	*
k.Archaea..p.Euryarchaeota..c.Thermoplasmata..o.E2..f..Methanomassiliicoccaceae...g...s.4	0.392	0.03	*
k.Archaea..p.Crenarchaeota..c.MBGA..o.NRP.J..f...g...s.2	0.392	0.03	*
p.Firmicutes..c.Erysipelotrichi..o.Erysipelotrichales..f.Erysipelotrichaceae..g.Allobaculum..s	0.392	0.01	**
k.Archaea..p.Crenarchaeota..c.MBGA..o.NRP.J..f...g...s.3	0.392	0.03	*
p.Planctomycetes..c.Planctomycetia..o.Gemmatales..f.Gemmataceae..g.Gemmata..s.2	0.392	0.01	**
k.Archaea..p.Crenarchaeota..c.MBGA..o.NRP.J..f...g...s.4	0.392	0.03	*
k.Archaea..p.Euryarchaeota..c.Thermoplasmata..o.Thermoplasmatales..f.BSLdp215..g...s.3	0.392	0.03	*
Unassigned.94	0.392	0.03	*
p.Bacteroidetes..c..Saprospirae...o..Saprospirales...f.Chitinophagaceae	0.392	0.02	*
p.Firmicutes..c.Bacilli..o.Bacillales..f.Paenibacillaceae..g.Paenibacillus..s.13	0.392	0.02	*
p.Firmicutes..c.Bacilli..o.Lactobacillales..f.Leuconostocaceae..g.Leuconostoc..s.124	0.392	0.02	*
k.Archaea..p.Euryarchaeota..c.Thermoplasmata..o.Thermoplasmatales..f.Picrophilaceae..g.Thermogymnomonas..s.5	0.392	0.02	*
p.Actinobacteria..c.Nitriliruptoria..o.Nitriliruptorales..f.Nitriliruptoraceae..g...s	0.391	0.04	*
p.Proteobacteria..c.Gammaproteobacteria..o.Enterobacteriales..f.Enterobacteriaceae..g...s.55	0.391	0.02	*
p.Actinobacteria..c.Nitriliruptoria..o.Nitriliruptorales..f.Nitriliruptoraceae..g...s.1	0.387	0.04	*
p.Firmicutes..c.Bacilli..o.Bacillales..f.Staphylococcaceae.7	0.385	0.04	*
p.Firmicutes..c.Bacilli..o.Bacillales..f.Staphylococcaceae..g.Macrococcus..s.caseolyticus.8	0.384	0.03	*
p.Proteobacteria..c.Alphaproteobacteria..o.Rhizobiales..f.Brucellaceae..g.Pseudochrobactrum..s	0.382	0.04	*
p.Proteobacteria..c.Gammaproteobacteria..o.Enterobacteriales..f.Enterobacteriaceae..g...s.130	0.381	0.04	*
p.Firmicutes..c.Bacilli..o.Bacillales..f.Bacillaceae..g.Anoxybacillus..s.kestanbolensis.16	0.381	0.05	*
p.Firmicutes..c.Bacilli..o.Lactobacillales..f.Leuconostocaceae..g.Leuconostoc..s.112	0.381	0.05	*
p.Bacteroidetes..c.Bacteroidia..o.Bacteroidales..f.Bacteroidaceae..g.Bacteroides	0.38	0.01	**
p.Verrucomicrobia..c.Opitutae..o...f...g...s.1	0.376	0.05	*
p.Firmicutes..c.Bacilli..o.Bacillales..f.Staphylococcaceae..g.Staphylococcus.11	0.375	0.04	*
p.Proteobacteria..c.Gammaproteobacteria..o.Enterobacteriales..f.Enterobacteriaceae..g...s.138	0.372	0.05	*
p.Proteobacteria..c.Deltaproteobacteria..o..Entotheonellales...f..Entotheonellaceae...g...s	0.372	0.02	*
p.Proteobacteria..c.Gammaproteobacteria..o.Enterobacteriales..f.Enterobacteriaceae.49	0.371	0.03	*
k.Archaea..p.Euryarchaeota..c.Thermoplasmata..o.Thermoplasmatales..f.A10..g...s	0.369	0.03	*
p.Proteobacteria..c.Gammaproteobacteria..o.Enterobacteriales..f.Enterobacteriaceae..g...s.187	0.369	0.03	*
p.Actinobacteria..c.Acidimicrobiia..o.Acidimicrobiales..f.C111..g...s.4	0.368	0.02	*
p.Planctomycetes..c.Planctomycetia..o.Pirellulales..f.Pirellulaceae..g...s.8	0.361	0.03	*
p.Actinobacteria..c.Thermoleophilia..o.Gaiellales..f.Gaiellaceae..g...s.5	0.361	0.02	*
p.Proteobacteria..c.Alphaproteobacteria..o.Rhizobiales..f.Hyphomicrobiaceae..g...s.2	0.36	0.04	*
p.Firmicutes..c.Bacilli..o.Lactobacillales..f.Lactobacillaceae..g.Lactobacillus..s.102	0.359	0.05	*
	Group	MN	#sps.	79
	stat	p.value
Unassigned.5	0.911	0.01	**
Unassigned.16	0.746	0.01	**
p.Proteobacteria..c.Gammaproteobacteria..o.Pseudomonadales..f.Moraxellaceae..g.Enhydrobacter..s.3	0.67	0.01	**
p.Proteobacteria..c.Gammaproteobacteria..o.Pseudomonadales..f.Pseudomonadaceae..g.Pseudomonas..s.143	0.629	0.01	**
p.Proteobacteria..c.Gammaproteobacteria..o.Pseudomonadales..f.Moraxellaceae..g.Enhydrobacter..s.21	0.597	0.03	*
p.Proteobacteria..c.Betaproteobacteria..o.Burkholderiales..f.Comamonadaceae..g.Tepidimonas..s.3	0.577	0.03	*
p.Proteobacteria..c.Gammaproteobacteria..o.Pseudomonadales..f.Moraxellaceae..g.Enhydrobacter..s.30	0.571	0.01	**
p.Actinobacteria..c.Actinobacteria..o.Actinomycetales..f.Microbacteriaceae..g.Microbacterium..s.2	0.569	0.01	**
p.Proteobacteria..c.Gammaproteobacteria..o.Pseudomonadales..f.Moraxellaceae..g.Enhydrobacter..s.29	0.567	0.01	**
p.Proteobacteria..c.Gammaproteobacteria..o.Pseudomonadales..f.Moraxellaceae..g.Enhydrobacter..s.44	0.565	0.01	**
p.Proteobacteria..c.Gammaproteobacteria..o.Pseudomonadales..f.Moraxellaceae..g.Enhydrobacter..s.38	0.565	0.01	**
Unassigned.44	0.555	0.01	**
p.Proteobacteria..c.Betaproteobacteria..o.Burkholderiales..f.Comamonadaceae..g.Hydrogenophaga..s.5	0.542	0.01	**
p.Firmicutes..c.Bacilli..o.Lactobacillales..f.Streptococcaceae..g.Streptococcus..s.66	0.528	0.01	**
p.Firmicutes..c.Clostridia..o.Clostridiales..f.Ruminococcaceae..g.Faecalibacterium..s.prausnitzii	0.521	0.01	**
p.Proteobacteria..c.Gammaproteobacteria..o.Pseudomonadales..f.Moraxellaceae..g.Enhydrobacter..s.36	0.521	0.01	**
p.Proteobacteria..c.Gammaproteobacteria..o.Enterobacteriales..f.Enterobacteriaceae..g...s.282	0.518	0.01	**
p.Firmicutes..c.Bacilli..o.Lactobacillales..f.Streptococcaceae..g.Streptococcus..s.56	0.514	0.03	*
p.Proteobacteria..c.Gammaproteobacteria..o.Pseudomonadales..f.Moraxellaceae..g.Acinetobacter..s.28	0.509	0.01	**
p.Actinobacteria..c.Actinobacteria..o.Actinomycetales..f.Propionibacteriaceae..g.Luteococcus..s.1	0.505	0.01	**
p.Proteobacteria..c.Betaproteobacteria..o.Burkholderiales..f.Comamonadaceae..g...s.60	0.503	0.01	**
p.Bacteroidetes..c.Flavobacteriia..o.Flavobacteriales..f..Weeksellaceae...g.Chryseobacterium..s.19	0.494	0.02	*
p.Proteobacteria..c.Gammaproteobacteria..o.Pseudomonadales..f.Pseudomonadaceae..g.Pseudomonas..s.121	0.493	0.01	**
p.Proteobacteria..c.Gammaproteobacteria..o.Pseudomonadales..f.Moraxellaceae..g.Acinetobacter..s.lwoffii.3	0.492	0.05	*
p.Proteobacteria..c.Gammaproteobacteria..o.Pseudomonadales..f.Pseudomonadaceae..g.Pseudomonas..s.198	0.49	0.01	**
p.Proteobacteria..c.Gammaproteobacteria..o.Pseudomonadales..f.Moraxellaceae..g.Moraxella..s.3	0.485	0.01	**
p.Proteobacteria..c.Gammaproteobacteria..o.Pseudomonadales..f.Moraxellaceae..g.Acinetobacter..s.222	0.482	0.01	**
p.Proteobacteria..c.Gammaproteobacteria..o.Pseudomonadales..f.Pseudomonadaceae..g.Pseudomonas..s.239	0.481	0.03	*
p.Proteobacteria..c.Gammaproteobacteria..o.Pseudomonadales..f.Moraxellaceae..g.Enhydrobacter..s.78	0.471	0.01	**
p.Bacteroidetes..c.Bacteroidia..o.Bacteroidales..f..Paraprevotellaceae...g..Prevotella...s.3	0.469	0.03	*
p.Proteobacteria..c.Gammaproteobacteria..o.Pseudomonadales..f.Moraxellaceae..g.Acinetobacter..s.76	0.459	0.03	*
p.Proteobacteria..c.Gammaproteobacteria..o.Pseudomonadales..f.Pseudomonadaceae..g.Pseudomonas..s.398	0.459	0.01	**
p.Proteobacteria..c.Betaproteobacteria..o.Burkholderiales..f.Oxalobacteraceae..g...s.10	0.453	0.02	*
p.Proteobacteria..c.Gammaproteobacteria..o.Pseudomonadales..f.Moraxellaceae..g.Moraxella..s.12	0.453	0.02	*
p.Actinobacteria..c.Actinobacteria..o.Actinomycetales..f.Dermabacteraceae..g.Brachybacterium..s.conglomeratum.1	0.453	0.04	*
Unassigned.12	0.446	0.03	*
p.Bacteroidetes..c.Cytophagia..o.Cytophagales..f.Flammeovirgaceae..g...s	0.445	0.01	**
p.Proteobacteria..c.Gammaproteobacteria..o.Pseudomonadales..f.Moraxellaceae..g.Acinetobacter..s.201	0.442	0.04	*
p.Bacteroidetes..c.Flavobacteriia..o.Flavobacteriales..f..Weeksellaceae...g.Chryseobacterium..s.60	0.436	0.01	**
p.Proteobacteria..c.Gammaproteobacteria..o.Pseudomonadales..f.Moraxellaceae..g.Enhydrobacter..s.71	0.436	0.01	**
p.Actinobacteria..c.Actinobacteria..o.Actinomycetales..f.Microbacteriaceae..g.Microbacterium..s.14	0.435	0.02	*
p.Firmicutes..c.Bacilli..o.Lactobacillales..f.Streptococcaceae..g.Streptococcus..s.90	0.433	0.01	**
p.Proteobacteria..c.Gammaproteobacteria..o.Pseudomonadales..f.Pseudomonadaceae..g.Pseudomonas..s.288	0.432	0.01	**
p.Proteobacteria..c.Gammaproteobacteria..o.Pseudomonadales..f.Moraxellaceae..g.Enhydrobacter..s.66	0.426	0.02	*
p.Proteobacteria..c.Gammaproteobacteria..o.Pseudomonadales..f.Pseudomonadaceae..g.Pseudomonas..s.348	0.424	0.01	**
p.Proteobacteria..c.Betaproteobacteria..o.Burkholderiales..f.Oxalobacteraceae..g.Ralstonia..s.18	0.414	0.02	*
p.Proteobacteria..c.Gammaproteobacteria..o.Pseudomonadales..f.Pseudomonadaceae..g.Pseudomonas..s.346	0.413	0.01	**
p.Proteobacteria..c.Betaproteobacteria..o.Neisseriales..f.Neisseriaceae..g...s.6	0.413	0.04	*
p.Proteobacteria..c.Gammaproteobacteria..o.Pseudomonadales..f.Pseudomonadaceae..g.Pseudomonas..s.303	0.406	0.03	*
Unassigned.46	0.397	0.03	*
p.Actinobacteria..c.Actinobacteria..o.Actinomycetales..f.Microbacteriaceae	0.397	0.01	**
p.Firmicutes..c.Bacilli..o.Lactobacillales..f.Streptococcaceae..g.Streptococcus..s.115	0.397	0.02	*
p.Firmicutes..c.Bacilli..o.Bacillales..f.Staphylococcaceae..g.Macrococcus..s.caseolyticus.19	0.397	0.02	*
p.Firmicutes..c.Bacilli..o.Lactobacillales..f.Leuconostocaceae.2	0.397	0.02	*
p.Firmicutes..c.Bacilli..o.Lactobacillales..f.Streptococcaceae..g.Streptococcus..s.30	0.397	0.02	*
p.Actinobacteria..c.Actinobacteria..o.Actinomycetales..f.Propionibacteriaceae..g.Luteococcus..s.3	0.394	0.01	**
p.Actinobacteria..c.Actinobacteria..o.Actinomycetales..f.Propionibacteriaceae..g.Luteococcus..s.2	0.392	0.01	**
Unassigned.74	0.392	0.02	*
p.Firmicutes..c.Bacilli..o.Lactobacillales..f.Streptococcaceae..g.Streptococcus..s.63	0.39	0.02	*
p.Actinobacteria..c.Actinobacteria..o.Actinomycetales..f.Microbacteriaceae..g.Microbacterium.3	0.389	0.04	*
p.Proteobacteria..c.Gammaproteobacteria..o.Pseudomonadales..f.Pseudomonadaceae..g.Pseudomonas..s.278	0.388	0.03	*
p.Firmicutes..c.Bacilli..o.Lactobacillales..f.Streptococcaceae..g.Streptococcus..s.178	0.385	0.03	*
p.Proteobacteria..c.Gammaproteobacteria..o.Pasteurellales..f.Pasteurellaceae..g.Mannheimia..s.4	0.384	0.02	*
p.Firmicutes..c.Bacilli..o.Lactobacillales..f.Streptococcaceae..g.Streptococcus..s.107	0.383	0.02	*
p.Actinobacteria..c.Actinobacteria..o.Actinomycetales..f.Micrococcaceae..g...s.12	0.381	0.02	*
p.Bacteroidetes..c.Flavobacteriia..o.Flavobacteriales..f..Weeksellaceae...g.Chryseobacterium..s.48	0.38	0.02	*
p.Firmicutes..c.Bacilli..o.Bacillales..f.Staphylococcaceae..g.Macrococcus..s.caseolyticus.17	0.375	0.04	*
p.Tenericutes..c.Mollicutes..o.Mycoplasmatales..f.Mycoplasmataceae..g.Mycoplasma..s	0.374	0.03	*
p.Actinobacteria..c.Actinobacteria..o.Actinomycetales..f.Dermabacteraceae..g.Brachybacterium..s.7	0.374	0.05	*
p.Firmicutes..c.Bacilli..o.Lactobacillales..f.Streptococcaceae..g.Lactococcus..s.185	0.374	0.01	**
p.Actinobacteria..c.Actinobacteria..o.Actinomycetales..f.Microbacteriaceae..g.Yonghaparkia..s	0.369	0.04	*
p.Proteobacteria..c.Betaproteobacteria..o.Burkholderiales..f.Comamonadaceae..g.Tepidimonas..s.27	0.363	0.02	*
p.Proteobacteria..c.Gammaproteobacteria..o.Pseudomonadales..f.Moraxellaceae..g.Moraxella..s.22	0.356	0.04	*
p.Firmicutes..c.Bacilli..o.Lactobacillales..f.Streptococcaceae..g.Lactococcus..s.94	0.349	0.03	*
p.Bacteroidetes..c.Bacteroidia..o.Bacteroidales..f.Bacteroidaceae..g.Bacteroides..s.7	0.324	0.05	*
p.Proteobacteria..c.Betaproteobacteria..o.Neisseriales..f.Neisseriaceae.4	0.324	0.04	*
p.Proteobacteria..c.Gammaproteobacteria..o.Pseudomonadales..f.Moraxellaceae..g.Enhydrobacter..s.61	0.324	0.02	*
p.Gemmatimonadetes..c.Gemmatimonadetes.2	0.324	0.04	*
Unassigned.99	0.324	0.03	*
	Group	MY	#sps.	189
	stat	p.value
Unassigned.2	0.74	0.01	**
Unassigned.108	0.654	0.01	**
p.Proteobacteria..c.Gammaproteobacteria..o.Xanthomonadales..f.Xanthomonadaceae..g.Luteimonas..s.1	0.621	0.01	**
p.Proteobacteria..c.Betaproteobacteria..o.Burkholderiales..f.Burkholderiaceae..g.Lautropia..s	0.619	0.03	*
p.Proteobacteria..c.Gammaproteobacteria..o.Xanthomonadales..f.Xanthomonadaceae..g.Stenotrophomonas..s.12	0.594	0.01	**
p.Proteobacteria..c.Gammaproteobacteria..o.Pseudomonadales..f.Moraxellaceae..g.Acinetobacter..s.52	0.584	0.01	**
p.Proteobacteria..c.Betaproteobacteria..o.Burkholderiales..f.Comamonadaceae..g.Hydrogenophaga..s.1	0.582	0.04	*
p.Proteobacteria..c.Gammaproteobacteria..o.Xanthomonadales..f.Xanthomonadaceae..g.Stenotrophomonas..s.29	0.576	0.01	**
p.Proteobacteria..c.Gammaproteobacteria..o.Xanthomonadales..f.Xanthomonadaceae..g.Lysobacter..s.15	0.566	0.02	*
p.Proteobacteria..c.Gammaproteobacteria..o.Xanthomonadales..f.Xanthomonadaceae..g.Pseudoxanthomonas..s.mexicana.1	0.566	0.01	**
p.Firmicutes..c.Bacilli..o.Bacillales..f.Staphylococcaceae..g.Salinicoccus..s.6	0.565	0.01	**
p.Proteobacteria..c.Gammaproteobacteria..o.Pseudomonadales..f.Pseudomonadaceae..g.Pseudomonas..s.355	0.561	0.01	**
p.Firmicutes..c.Bacilli..o.Bacillales..f.Staphylococcaceae..g.Salinicoccus..s.10	0.555	0.01	**
p.Proteobacteria..c.Betaproteobacteria..o.Burkholderiales..f.Burkholderiaceae..g.Lautropia..s.1	0.554	0.02	*
p.Firmicutes..c.Bacilli..o.Lactobacillales..f.Lactobacillaceae.5	0.551	0.01	**
p.Actinobacteria..c.Actinobacteria..o.Actinomycetales..f.Corynebacteriaceae..g.Corynebacterium..s.24	0.549	0.01	**
p.Proteobacteria..c.Gammaproteobacteria..o.Enterobacteriales..f.Enterobacteriaceae..g...s.208	0.543	0.01	**
p.Actinobacteria..c.Actinobacteria..o.Actinomycetales..f.Yaniellaceae..g.Yaniella..s.1	0.542	0.01	**
p.Proteobacteria..c.Gammaproteobacteria..o.Pseudomonadales..f.Pseudomonadaceae..g.Pseudomonas..s.119	0.542	0.01	**
p.Proteobacteria..c.Betaproteobacteria..o.Burkholderiales..f.Burkholderiaceae..g.Lautropia..s.2	0.541	0.01	**
p.Proteobacteria..c.Gammaproteobacteria..o.Xanthomonadales..f.Xanthomonadaceae..g.Pseudoxanthomonas	0.541	0.01	**
p.Proteobacteria..c.Gammaproteobacteria..o.Xanthomonadales..f.Xanthomonadaceae..g.Luteimonas..s.5	0.534	0.01	**
p.Proteobacteria..c.Gammaproteobacteria..o.Pseudomonadales..f.Moraxellaceae..g.Acinetobacter..s.157	0.531	0.01	**
Unassigned.58	0.531	0.02	*
p.Proteobacteria..c.Gammaproteobacteria..o.Pseudomonadales..f.Pseudomonadaceae..g...s.22	0.525	0.01	**
p.Proteobacteria..c.Gammaproteobacteria..o.Pseudomonadales..f.Moraxellaceae..g.Acinetobacter.12	0.522	0.01	**
p.Proteobacteria..c.Gammaproteobacteria..o.Xanthomonadales..f.Xanthomonadaceae..g...s.41	0.522	0.01	**
p.Proteobacteria..c.Gammaproteobacteria..o.Xanthomonadales..f.Xanthomonadaceae..g.Lysobacter..s.21	0.521	0.02	*
p.Firmicutes..c.Bacilli..o.Lactobacillales..f.Lactobacillaceae.9	0.521	0.01	**
p.Firmicutes..c.Bacilli..o.Lactobacillales..f...g...s.25	0.512	0.01	**
p.Proteobacteria..c.Gammaproteobacteria..o.Pseudomonadales..f.Moraxellaceae..g.Acinetobacter.9	0.511	0.01	**
p.Bacteroidetes..c.Sphingobacteriia..o.Sphingobacteriales..f.Sphingobacteriaceae..g...s.2	0.51	0.01	**
p.Firmicutes..c.Bacilli..o.Bacillales..f.Planococcaceae..g.Planococcus	0.51	0.02	*
p.Proteobacteria..c.Alphaproteobacteria..o.Rhizobiales..f.Methylocystaceae..g.Methylopila..s	0.509	0.01	**
p.Proteobacteria..c.Gammaproteobacteria..o.Alteromonadales..f.Idiomarinaceae..g...s	0.509	0.02	*
p.Firmicutes..c.Clostridia..o.Clostridiales..f.Lachnospiraceae..g...s.7	0.506	0.01	**
p.Firmicutes..c.Clostridia..o.Clostridiales..f..Mogibacteriaceae...g.Mogibacterium..s.5	0.502	0.01	**
p.Proteobacteria..c.Gammaproteobacteria..o.Xanthomonadales..f.Xanthomonadaceae..g...s.29	0.499	0.02	*
p.Proteobacteria..c.Gammaproteobacteria..o.Xanthomonadales..f.Xanthomonadaceae..g...s.31	0.499	0.01	**
p.Firmicutes..c.Bacilli..o.Bacillales..f.Bacillaceae..g.Anoxybacillus..s.kestanbolensis.17	0.496	0.01	**
p.Actinobacteria..c.Actinobacteria..o.Actinomycetales..f.Microbacteriaceae..g.Agrococcus..s.jenensis	0.491	0.03	*
p.Firmicutes..c.Bacilli..o.Lactobacillales.5	0.486	0.03	*
p.Firmicutes..c.Bacilli..o.Lactobacillales..f.Streptococcaceae..g.Streptococcus..s.54	0.484	0.02	*
p.Bacteroidetes..c.Bacteroidia..o.Bacteroidales..f..Paraprevotellaceae...g..Prevotella...s.2	0.479	0.02	*
p.Proteobacteria..c.Gammaproteobacteria..o.Pseudomonadales..f.Pseudomonadaceae..g.Pseudomonas..s.289	0.477	0.02	*
p.Actinobacteria..c.Actinobacteria..o.Actinomycetales..f.Intrasporangiaceae.1	0.477	0.02	*
p.Firmicutes..c.Bacilli..o.Bacillales..f.Planococcaceae..g.Planomicrobium..s.8	0.474	0.01	**
p.Proteobacteria..c.Alphaproteobacteria..o.Rhizobiales..f.Hyphomicrobiaceae..g.Devosia..s.5	0.473	0.03	*
p.Actinobacteria..c.Actinobacteria..o.Actinomycetales..f.Yaniellaceae..g.Yaniella..s.12	0.471	0.02	*
p.Proteobacteria..c.Gammaproteobacteria..o.Pasteurellales..f.Pasteurellaceae.2	0.471	0.01	**
p.Actinobacteria..c.Actinobacteria..o.Actinomycetales..f.Dietziaceae..g.Dietzia	0.469	0.05	*
p.Bacteroidetes..c.Flavobacteriia..o.Flavobacteriales..f..Weeksellaceae...g.Chryseobacterium..s.29	0.467	0.01	**
p.Firmicutes..c.Clostridia..o.Clostridiales..f..Tissierellaceae...g.Anaerococcus..s.1	0.467	0.03	*
p.Bacteroidetes..c.Bacteroidia..o.Bacteroidales..f.Porphyromonadaceae..g.Porphyromonas..s.5	0.467	0.04	*
p.Firmicutes..c.Bacilli..o.Lactobacillales..f.Lactobacillaceae..g.Lactobacillus..s.92	0.463	0.04	*
p.Actinobacteria..c.Actinobacteria..o.Actinomycetales..f.Dermabacteraceae..g.Brachybacterium..s.4	0.462	0.02	*
p.Actinobacteria..c.Actinobacteria..o.Actinomycetales..f.Yaniellaceae..g.Yaniella..s.7	0.462	0.01	**
p.Firmicutes..c.Bacilli..o.Lactobacillales..f.Aerococcaceae..g...s.10	0.461	0.01	**
p.Proteobacteria..c.Gammaproteobacteria..o.Pseudomonadales..f.Pseudomonadaceae..g.Pseudomonas..s.274	0.46	0.01	**
p.Proteobacteria..c.Gammaproteobacteria..o.Pseudomonadales..f.Moraxellaceae..g.Acinetobacter..s.121	0.458	0.02	*
p.Firmicutes..c.Bacilli..o.Bacillales..f.Staphylococcaceae..g.Jeotgalicoccus..s.psychrophilus.1	0.457	0.01	**
p.Actinobacteria..c.Actinobacteria..o.Actinomycetales..f.Corynebacteriaceae..g.Corynebacterium..s.20	0.457	0.01	**
p.Actinobacteria..c.Actinobacteria..o.Actinomycetales..f.Actinomycetaceae..g...s.1	0.456	0.01	**
p.Actinobacteria..c.Actinobacteria..o.Actinomycetales.5	0.456	0.01	**
p.Actinobacteria..c.Actinobacteria..o.Actinomycetales..f.Intrasporangiaceae..g...s.2	0.456	0.03	*
p.Firmicutes..c.Bacilli..o.Lactobacillales..f.Aerococcaceae..g.Aerococcus..s.8	0.456	0.01	**
p.Actinobacteria..c.Actinobacteria..o.Actinomycetales..f.Corynebacteriaceae..g.Corynebacterium..s.31	0.455	0.01	**
p.Proteobacteria..c.Gammaproteobacteria..o.Enterobacteriales..f.Enterobacteriaceae..g...s.171	0.454	0.04	*
p.Proteobacteria..c.Gammaproteobacteria..o.Pseudomonadales..f.Moraxellaceae..g.Acinetobacter..s.103	0.453	0.02	*
p.Actinobacteria..c.Actinobacteria..o.Actinomycetales..f.Yaniellaceae..g.Yaniella..s.2	0.453	0.01	**
p.Proteobacteria..c.Gammaproteobacteria..o.Pseudomonadales..f.Moraxellaceae..g.Acinetobacter..s.188	0.453	0.03	*
p.Proteobacteria..c.Betaproteobacteria..o.Burkholderiales..f.Burkholderiaceae..g.Lautropia..s.3	0.453	0.03	*
p.Actinobacteria..c.Actinobacteria..o.Actinomycetales..f.Intrasporangiaceae	0.453	0.05	*
p.Proteobacteria..c.Betaproteobacteria..o.Burkholderiales..f.Alcaligenaceae..g...s.2	0.453	0.03	*
p.Actinobacteria..c.Actinobacteria..o.Actinomycetales..f.Corynebacteriaceae..g.Corynebacterium..s.61	0.453	0.02	*
p.Actinobacteria..c.Actinobacteria..o.Actinomycetales..f.Corynebacteriaceae..g.Corynebacterium..s.32	0.453	0.01	**
p.Proteobacteria..c.Gammaproteobacteria..o.Pseudomonadales..f.Pseudomonadaceae..g.Pseudomonas..s.344	0.452	0.01	**
p.Firmicutes..c.Clostridia..o.Clostridiales..f..Tissierellaceae...g.Anaerococcus..s.6	0.452	0.01	**
p.Proteobacteria..c.Gammaproteobacteria..o.Oceanospirillales..f.Alcanivoracaceae..g.Alcanivorax..s.dieselolei	0.451	0.02	*
p.Proteobacteria..c.Gammaproteobacteria..o.Enterobacteriales..f.Enterobacteriaceae.27	0.451	0.02	*
p.Actinobacteria..c.Actinobacteria..o.Actinomycetales..f.Propionibacteriaceae..g...s	0.45	0.01	**
Unassigned.112	0.45	0.01	**
p.Firmicutes..c.Bacilli..o.Lactobacillales..f.Aerococcaceae..g...s.21	0.449	0.01	**
p.Proteobacteria..c.Gammaproteobacteria..o.Xanthomonadales..f.Xanthomonadaceae..g.Pseudoxanthomonas..s.mexicana.2	0.449	0.05	*
p.Firmicutes..c.Bacilli..o.Lactobacillales..f.Aerococcaceae..g...s.26	0.448	0.01	**
p.Firmicutes..c.Bacilli..o.Bacillales..f.Staphylococcaceae..g.Salinicoccus..s.15	0.448	0.01	**
p.Actinobacteria..c.Actinobacteria..o.Actinomycetales..f.Corynebacteriaceae..g.Corynebacterium..s.26	0.447	0.03	*
p.Proteobacteria..c.Gammaproteobacteria..o.Pseudomonadales..f.Moraxellaceae..g.Enhydrobacter..s.100	0.446	0.01	**
p.Proteobacteria..c.Gammaproteobacteria..o.Pseudomonadales..f.Moraxellaceae..g.Acinetobacter..s.lwoffii.9	0.446	0.01	**
p.Actinobacteria..c.Actinobacteria..o.Actinomycetales..f.Yaniellaceae..g.Yaniella..s.9	0.445	0.02	*
p.Proteobacteria..c.Betaproteobacteria..o.Rhodocyclales..f.Rhodocyclaceae..g.Azoarcus..s	0.445	0.01	**
p.Actinobacteria..c.Actinobacteria..o.Actinomycetales..f.Yaniellaceae..g.Yaniella..s.4	0.445	0.02	*
p.Proteobacteria..c.Gammaproteobacteria..o.Xanthomonadales..f.Xanthomonadaceae	0.444	0.04	*
p.Actinobacteria..c.Actinobacteria..o.Actinomycetales..f.Corynebacteriaceae..g.Corynebacterium..s.34	0.444	0.01	**
p.Firmicutes..c.Bacilli..o.Lactobacillales..f.Streptococcaceae..g.Streptococcus..s.91	0.443	0.01	**
p.Firmicutes..c.Bacilli..o.Bacillales..f.Bacillaceae..g.Bacillus..s.35	0.443	0.02	*
p.Proteobacteria..c.Gammaproteobacteria..o.Pseudomonadales..f.Pseudomonadaceae..g.Pseudomonas..s.385	0.442	0.02	*
p.Firmicutes..c.Clostridia..o.Clostridiales..f..Tissierellaceae...g.Gallicola..s	0.442	0.05	*
p.Actinobacteria..c.Actinobacteria..o.Actinomycetales..f.Yaniellaceae..g.Yaniella..s.3	0.442	0.01	**
p.Proteobacteria..c.Gammaproteobacteria..o.Pseudomonadales..f.Moraxellaceae..g.Acinetobacter..s.115	0.441	0.03	*
p.Proteobacteria..c.Gammaproteobacteria..o.Oceanospirillales..f.Halomonadaceae..g.Halomonas..s.1	0.441	0.02	*
p.Firmicutes..c.Bacilli..o.Bacillales..f.Bacillaceae..g...s.8	0.44	0.02	*
p.Proteobacteria..c.Gammaproteobacteria..o.Pseudomonadales..f.Moraxellaceae..g.Enhydrobacter..s.87	0.438	0.01	**
p.Actinobacteria..c.Actinobacteria..o.Actinomycetales..f.Corynebacteriaceae..g.Corynebacterium..s.62	0.437	0.01	**
p.Actinobacteria..c.Actinobacteria..o.Actinomycetales..f.Corynebacteriaceae..g.Corynebacterium..s.77	0.437	0.01	**
p.Firmicutes..c.Clostridia..o.Clostridiales..f.Lachnospiraceae..g.Butyrivibrio..s.9	0.436	0.01	**
p.Proteobacteria..c.Gammaproteobacteria..o.Pseudomonadales..f.Moraxellaceae..g.Acinetobacter..s.johnsonii.18	0.436	0.01	**
p.Actinobacteria..c.Actinobacteria..o.Actinomycetales..f.Corynebacteriaceae..g.Corynebacterium..s.durum	0.435	0.03	*
p.Actinobacteria..c.Actinobacteria..o.Actinomycetales..f.Microbacteriaceae..g...s.11	0.435	0.01	**
p.Firmicutes..c.Clostridia..o.Clostridiales..f...g...s.70	0.433	0.02	*
p.Firmicutes..c.Clostridia..o.Clostridiales..f.Ruminococcaceae..g.Ruminococcus..s.flavefaciens	0.432	0.01	**
p.Proteobacteria..c.Betaproteobacteria..o.Rhodocyclales..f.Rhodocyclaceae..g...s.2	0.432	0.02	*
p.Proteobacteria..c.Betaproteobacteria..o.Burkholderiales..f.Comamonadaceae.36	0.432	0.01	**
p.Actinobacteria..c.Actinobacteria..o.Actinomycetales..f.Corynebacteriaceae..g.Corynebacterium..s.29	0.432	0.01	**
p.Firmicutes..c.Bacilli..o.Lactobacillales.25	0.431	0.01	**
p.Actinobacteria..c.Actinobacteria..o.Actinomycetales..f.Corynebacteriaceae..g.Corynebacterium..s.55	0.431	0.01	**
p.Actinobacteria..c.Actinobacteria..o.Actinomycetales..f.Corynebacteriaceae..g.Corynebacterium..s.59	0.43	0.02	*
p.Firmicutes..c.Bacilli..o.Lactobacillales..f.Streptococcaceae..g.Lactococcus..s.garvieae.11	0.43	0.03	*
p.Firmicutes..c.Bacilli..o.Lactobacillales..f.Streptococcaceae..g.Lactococcus.2	0.43	0.01	**
p.Proteobacteria..c.Gammaproteobacteria..o.Xanthomonadales..f.Xanthomonadaceae..g...s.42	0.43	0.02	*
p.Actinobacteria..c.Actinobacteria..o.Actinomycetales..f.Propionibacteriaceae..g...s.5	0.429	0.02	*
Unassigned.126	0.429	0.01	**
p.Actinobacteria..c.Actinobacteria..o.Actinomycetales..f.Yaniellaceae..g.Yaniella..s.6	0.428	0.03	*
p.Acidobacteria..c.Solibacteres..o.Solibacterales..f...g...s.2	0.427	0.01	**
p.Firmicutes..c.Bacilli..o.Bacillales..f.Staphylococcaceae.8	0.426	0.01	**
p.Bacteroidetes..c.Bacteroidia..o.Bacteroidales..f.Porphyromonadaceae..g.Porphyromonas..s.17	0.426	0.02	*
p.Actinobacteria..c.Actinobacteria..o.Actinomycetales..f.Microbacteriaceae..g.Leucobacter..s.5	0.423	0.03	*
p.Firmicutes..c.Clostridia..o.Clostridiales..f.Ruminococcaceae..g...s.58	0.423	0.02	*
p.Firmicutes..c.Bacilli..o.Lactobacillales..f.Aerococcaceae..g...s.19	0.422	0.02	*
p.Proteobacteria..c.Gammaproteobacteria..o.Pseudomonadales..f.Moraxellaceae..g.Acinetobacter..s.194	0.421	0.01	**
p.Actinobacteria..c.Actinobacteria..o.Actinomycetales..f.Corynebacteriaceae..g.Corynebacterium..s.82	0.42	0.01	**
p.Proteobacteria..c.Alphaproteobacteria..o.Rhizobiales..f.Phyllobacteriaceae.4	0.42	0.02	*
p.Firmicutes..c.Bacilli..o.Bacillales..f.Staphylococcaceae..g.Salinicoccus..s.27	0.42	0.02	*
p.Actinobacteria..c.Actinobacteria..o.Actinomycetales.4	0.419	0.01	**
p.Proteobacteria..c.Gammaproteobacteria..o.Pseudomonadales..f.Moraxellaceae..g.Enhydrobacter..s.79	0.417	0.01	**
p.Proteobacteria..c.Betaproteobacteria..o.Burkholderiales..f.Alcaligenaceae..g...s.3	0.417	0.03	*
p.Bacteroidetes..c.Cytophagia..o.Cytophagales..f.Cytophagaceae..g.Adhaeribacter..s.3	0.416	0.02	*
p.Proteobacteria..c.Gammaproteobacteria..o.Pseudomonadales..f.Moraxellaceae..g.Acinetobacter..s.206	0.415	0.03	*
p.Proteobacteria..c.Gammaproteobacteria..o.Xanthomonadales..f.Xanthomonadaceae..g.Stenotrophomonas..s.22	0.415	0.01	**
p.Firmicutes..c.Bacilli..o.Lactobacillales..f.Aerococcaceae..g...s.29	0.414	0.02	*
p.Firmicutes..c.Bacilli..o.Lactobacillales..f.Lactobacillaceae.12	0.414	0.02	*
p.Actinobacteria..c.Actinobacteria..o.Actinomycetales..f.Yaniellaceae..g.Yaniella..s.11	0.413	0.02	*
p.Proteobacteria..c.Gammaproteobacteria..o.Enterobacteriales..f.Enterobacteriaceae..g...s.154	0.412	0.04	*
p.Proteobacteria..c.Gammaproteobacteria..o.Pseudomonadales..f.Moraxellaceae..g.Acinetobacter..s.219	0.411	0.02	*
p.Firmicutes..c.Bacilli..o.Lactobacillales..f.Aerococcaceae..g.Aerococcus..s.7	0.411	0.01	**
p.Actinobacteria..c.Actinobacteria..o.Actinomycetales..f.Dietziaceae..g.Dietzia..s.3	0.41	0.04	*
p.Actinobacteria..c.Actinobacteria..o.Actinomycetales..f.Actinomycetaceae..g.Varibaculum..s	0.409	0.03	*
p.Proteobacteria..c.Gammaproteobacteria..o.Pseudomonadales..f.Pseudomonadaceae..g.Pseudomonas..s.302	0.407	0.04	*
p.Proteobacteria..c.Alphaproteobacteria..o.Caulobacterales..f.Caulobacteraceae..g.Brevundimonas..s.diminuta.4	0.406	0.05	*
p.Proteobacteria..c.Gammaproteobacteria..o.Enterobacteriales..f.Enterobacteriaceae.38	0.405	0.03	*
p.Actinobacteria..c.Actinobacteria..o.Actinomycetales..f.Dermabacteraceae..g.Brachybacterium..s.3	0.404	0.05	*
p.Proteobacteria..c.Gammaproteobacteria..o.Xanthomonadales..f.Xanthomonadaceae..g.Luteimonas..s.4	0.404	0.02	*
p.Actinobacteria..c.Actinobacteria..o.Actinomycetales..f.Corynebacteriaceae..g.Corynebacterium..s.58	0.403	0.01	**
k.Archaea..p.Euryarchaeota..c.Methanobacteria..o.Methanobacteriales..f.Methanobacteriaceae..g.Methanosphaera..s	0.402	0.04	*
p.Proteobacteria..c.Gammaproteobacteria..o.Enterobacteriales..f.Enterobacteriaceae..g...s.248	0.402	0.04	*
p.Proteobacteria..c.Gammaproteobacteria..o.Pseudomonadales..f.Moraxellaceae..g.Acinetobacter.13	0.401	0.03	*
p.Actinobacteria..c.Coriobacteriia..o.Coriobacteriales..f.Coriobacteriaceae..g.Collinsella..s.aerofaciens	0.401	0.02	*
p.Actinobacteria..c.Actinobacteria..o.Actinomycetales..f.Dietziaceae..g.Dietzia..s.4	0.401	0.04	*
p.Proteobacteria..c.Gammaproteobacteria..o.Enterobacteriales..f.Enterobacteriaceae.68	0.401	0.01	**
p.Proteobacteria..c.Gammaproteobacteria..o.Pseudomonadales..f.Pseudomonadaceae..g.Pseudomonas..s.290	0.401	0.02	*
p.Actinobacteria..c.Actinobacteria..o.Actinomycetales..f.Dietziaceae..g.Dietzia.1	0.4	0.03	*
p.Proteobacteria..c.Gammaproteobacteria..o.Xanthomonadales..f.Xanthomonadaceae..g.Luteimonas..s.3	0.399	0.03	*
p.Firmicutes..c.Clostridia..o.Clostridiales..f.Lachnospiraceae..g..Ruminococcus...s	0.397	0.03	*
p.Proteobacteria..c.Gammaproteobacteria..o.Pseudomonadales..f.Moraxellaceae..g.Acinetobacter..s.rhizosphaerae.56	0.397	0.04	*
p.Proteobacteria..c.Gammaproteobacteria..o.Xanthomonadales..f.Xanthomonadaceae..g...s.59	0.397	0.02	*
p.Firmicutes..c.Bacilli..o.Lactobacillales..f.Aerococcaceae..g.Alkalibacterium	0.395	0.05	*
p.Actinobacteria..c.Actinobacteria..o.Actinomycetales..f.Nocardioidaceae..g.Nocardioides..s.plantarum	0.394	0.04	*
p.Firmicutes..c.Bacilli..o.Bacillales..f.Paenibacillaceae..g.Ammoniphilus..s	0.392	0.05	*
p.Proteobacteria..c.Alphaproteobacteria..o.Caulobacterales..f.Caulobacteraceae..g...s.47	0.387	0.05	*
p.Tenericutes..c.Mollicutes..o.RF39..f...g...s.13	0.385	0.03	*
p.Firmicutes..c.Bacilli..o.Lactobacillales..f.Streptococcaceae..g.Lactococcus..s.43	0.38	0.04	*
p.Firmicutes..c.Bacilli..o.Lactobacillales..f.Enterococcaceae..g.Enterococcus..s.26	0.379	0.03	*
Unassigned.110	0.378	0.02	*
p.Bacteroidetes..c.Flavobacteriia..o.Flavobacteriales..f..Weeksellaceae...g.Chryseobacterium..s.65	0.373	0.01	**
p.Proteobacteria..c.Gammaproteobacteria..o.Pseudomonadales..f.Moraxellaceae..g.Acinetobacter..s.108	0.368	0.03	*
p.Actinobacteria..c.Actinobacteria..o.Actinomycetales..f.Corynebacteriaceae..g.Corynebacterium..s.71	0.365	0.04	*
p.Proteobacteria..c.Gammaproteobacteria..o.Pseudomonadales..f.Moraxellaceae..g.Acinetobacter..s.106	0.354	0.04	*
p.Proteobacteria..c.Gammaproteobacteria..o.Pseudomonadales..f.Pseudomonadaceae..g.Pseudomonas..s.256	0.331	0.04	*
p.Proteobacteria..c.Gammaproteobacteria..o.Enterobacteriales..f.Enterobacteriaceae..g...s.223	0.33	0.05	*
p.Firmicutes..c.Bacilli..o.Bacillales..f.Staphylococcaceae.6	0.329	0.02	*
p.Bacteroidetes..c.Flavobacteriia..o.Flavobacteriales..f..Weeksellaceae...g...s.10	0.329	0.04	*
p.Fusobacteria..c.Fusobacteriia..o.Fusobacteriales..f.Fusobacteriaceae..g.Fusobacterium..s.24	0.328	0.02	*
p.Proteobacteria..c.Gammaproteobacteria..o.Pseudomonadales..f.Pseudomonadaceae..g.Pseudomonas..s.297	0.327	0.04	*
p.Firmicutes..c.Clostridia..o.Clostridiales..f...g...s.55	0.327	0.04	*
p.Proteobacteria..c.Gammaproteobacteria..o.Pseudomonadales..f.Pseudomonadaceae..g.Pseudomonas.24	0.326	0.04	*
p.Proteobacteria..c.Betaproteobacteria..o.Burkholderiales..f.Oxalobacteraceae..g...s.7	0.326	0.05	*
p.Firmicutes..c.Clostridia..o.Clostridiales..f.Veillonellaceae..g.Dialister..s.2	0.325	0.05	*
p.Proteobacteria..c.Gammaproteobacteria..o.Pseudomonadales..f.Pseudomonadaceae..g.Pseudomonas..s.313	0.323	0.05	*
p.Firmicutes..c.Bacilli..o.Lactobacillales..f.Lactobacillaceae..g.Lactobacillus.4	0.317	0.05	*
	Group	N	#sps.	9
	stat	p.value
Unassigned.3	0.937	0.01	**
p.Firmicutes..c.Clostridia..o.Clostridiales..f.Clostridiaceae..g.Clostridium..s	0.685	0.01	**
p.Firmicutes..c.Bacilli..o.Lactobacillales..f.Enterococcaceae..g.Enterococcus..s.2	0.475	0.03	*
p.Firmicutes..c.Bacilli..o.Lactobacillales..f.Enterococcaceae..g.Enterococcus..s.12	0.446	0.01	**
p.Firmicutes..c.Bacilli..o.Lactobacillales..f.Leuconostocaceae..g.Weissella..s	0.433	0.02	*
p.Actinobacteria..c.Actinobacteria..o.Actinomycetales..f.Actinomycetaceae..g.Arcanobacterium..s	0.408	0.03	*
p.Firmicutes..c.Bacilli..o.Bacillales..f.Listeriaceae..g.Brochothrix.13	0.373	0.05	*
p.Firmicutes..c.Bacilli..o.Bacillales..f.Listeriaceae..g.Brochothrix.29	0.373	0.05	*
p.Firmicutes..c.Bacilli..o.Lactobacillales..f.Streptococcaceae..g.Streptococcus..s.147	0.357	0.04	*
	Group	SY	#sps.	39
	stat	p.value
Unassigned.1	0.919	0.01	**
p.Actinobacteria..c.Actinobacteria..o.Actinomycetales..f.Sanguibacteraceae..g.Sanguibacter..s	0.644	0.05	*
Unassigned.51	0.573	0.01	**
p.Proteobacteria..c.Gammaproteobacteria..o.Enterobacteriales..f.Enterobacteriaceae..g.Erwinia..s.21	0.487	0.02	*
p.Bacteroidetes..c.Bacteroidia..o.Bacteroidales..f.Bacteroidaceae..g.5.7N15..s.8	0.454	0.01	**
p.Actinobacteria..c.Actinobacteria..o.Actinomycetales..f.Sanguibacteraceae..g.Sanguibacter..s.1	0.447	0.01	**
p.Proteobacteria..c.Gammaproteobacteria..o.Pseudomonadales..f.Pseudomonadaceae..g.Pseudomonas..s.229	0.44	0.02	*
p.Proteobacteria..c.Gammaproteobacteria..o.Pseudomonadales..f.Pseudomonadaceae..g.Pseudomonas..s.111	0.439	0.01	**
p.Firmicutes..c.Bacilli..o.Bacillales..f.Listeriaceae.13	0.435	0.03	*
p.Proteobacteria..c.Gammaproteobacteria..o.Pseudomonadales..f.Pseudomonadaceae..g...s.58	0.429	0.03	*
p.Proteobacteria..c.Gammaproteobacteria..o.Enterobacteriales..f.Enterobacteriaceae..g.Erwinia..s.96	0.418	0.02	*
p.Proteobacteria..c.Gammaproteobacteria..o.Pseudomonadales..f.Pseudomonadaceae..g...s.97	0.417	0.03	*
p.Proteobacteria..c.Betaproteobacteria..o.Burkholderiales..f.Comamonadaceae..g.Tepidimonas..s.19	0.402	0.05	*
p.Bacteroidetes..c.Bacteroidia..o.Bacteroidales..f.Porphyromonadaceae..g.Porphyromonas..s.6	0.365	0.04	*
p.Firmicutes..c.Bacilli..o.Bacillales..f.Listeriaceae.6	0.365	0.02	*
p.Proteobacteria..c.Gammaproteobacteria..o.Enterobacteriales..f.Enterobacteriaceae..g...s.129	0.365	0.03	*
p.Proteobacteria..c.Gammaproteobacteria..o.Pseudomonadales..f.Moraxellaceae..g...s.17	0.365	0.02	*
p.Proteobacteria..c.Gammaproteobacteria..o.Enterobacteriales..f.Enterobacteriaceae..g...s.152	0.365	0.03	*
p.Proteobacteria..c.Betaproteobacteria..o.Rhodocyclales..f.Rhodocyclaceae..g...s.5	0.365	0.05	*
p.Proteobacteria..c.Gammaproteobacteria..o.Enterobacteriales..f.Enterobacteriaceae.56	0.365	0.03	*
p.Firmicutes..c.Bacilli..o.Lactobacillales..f.Enterococcaceae..g.Enterococcus..s.33	0.365	0.02	*
p.Proteobacteria..c.Gammaproteobacteria..o.Enterobacteriales..f.Enterobacteriaceae..g...s.271	0.365	0.03	*
p.Actinobacteria..c.Actinobacteria..o.Actinomycetales..f.Sanguibacteraceae..g.Sanguibacter..s.4	0.365	0.02	*
p.Actinobacteria..c.Actinobacteria..o.Actinomycetales..f.Micrococcaceae..g.Arthrobacter..s.2	0.365	0.04	*
p.Firmicutes..c.Bacilli..o.Lactobacillales.2	0.363	0.04	*
p.Proteobacteria..c.Gammaproteobacteria..o.Enterobacteriales..f.Enterobacteriaceae..g.Erwinia..s.56	0.362	0.05	*
p.Proteobacteria..c.Gammaproteobacteria..o.Enterobacteriales..f.Enterobacteriaceae..g...s.147	0.361	0.05	*
p.Actinobacteria..c.Actinobacteria..o.Actinomycetales..f.Micrococcaceae..g...s.4	0.36	0.05	*
p.Proteobacteria..c.Gammaproteobacteria..o.Enterobacteriales..f.Enterobacteriaceae..g...s.87	0.36	0.05	*
p.Proteobacteria..c.Gammaproteobacteria..o.Enterobacteriales..f.Enterobacteriaceae..g.Erwinia..s.78	0.359	0.04	*
p.Proteobacteria..c.Gammaproteobacteria..o.Enterobacteriales..f.Enterobacteriaceae..g.Erwinia..s.92	0.359	0.04	*
p.Proteobacteria..c.Gammaproteobacteria..o.Pseudomonadales..f.Moraxellaceae..g...s.13	0.358	0.04	*
p.Proteobacteria..c.Gammaproteobacteria..o.Pseudomonadales..f.Pseudomonadaceae..g.Pseudomonas..s.206	0.357	0.04	*
p.Proteobacteria..c.Gammaproteobacteria..o.Pseudomonadales..f.Pseudomonadaceae..g.Pseudomonas..s.332	0.356	0.05	*
p.Proteobacteria..c.Gammaproteobacteria..o.Pseudomonadales..f.Pseudomonadaceae..g.Pseudomonas..s.341	0.355	0.05	*
p.Proteobacteria..c.Gammaproteobacteria..o.Pseudomonadales..f.Pseudomonadaceae..g.Pseudomonas..s.292	0.35	0.04	*
p.Bacteroidetes..c.Bacteroidia..o.Bacteroidales..f...g...s.22	0.342	0.04	*
p.Actinobacteria..c.Actinobacteria..o.Actinomycetales..f.Cellulomonadaceae	0.336	0.05	*
Unassigned.90	0.327	0.05	*
	Group	T	#sps.	281
	stat	p.value
Unassigned	0.998	0.01	**
p.Firmicutes..c.Bacilli..o.Lactobacillales..f.Streptococcaceae..g.Streptococcus..s.15	0.905	0.01	**
p.Bacteroidetes..c.Bacteroidia..o.Bacteroidales..f..Paraprevotellaceae...g..Prevotella...s	0.885	0.01	**
p.Proteobacteria..c.Gammaproteobacteria..o.Pasteurellales..f.Pasteurellaceae..g.Aggregatibacter..s.pneumotropica	0.874	0.01	**
p.Proteobacteria..c.Gammaproteobacteria..o.Pseudomonadales..f.Moraxellaceae..g.Acinetobacter..s.22	0.837	0.01	**
Unassigned.30	0.83	0.01	**
p.Firmicutes..c.Bacilli..o.Lactobacillales..f.Streptococcaceae..g.Streptococcus..s.25	0.827	0.01	**
p.Proteobacteria..c.Gammaproteobacteria..o.Pseudomonadales..f.Moraxellaceae..g.Acinetobacter..s.12	0.826	0.01	**
p.Bacteroidetes..c.Flavobacteriia..o.Flavobacteriales..f..Weeksellaceae...g.Ornithobacterium..s	0.766	0.01	**
p.Firmicutes..c.Bacilli..o.Bacillales..f.Paenibacillaceae..g.Paenibacillus..s	0.761	0.01	**
p.Firmicutes..c.Bacilli..o.Lactobacillales..f.Aerococcaceae..g...s.1	0.75	0.01	**
p.Bacteroidetes..c.Bacteroidia..o.Bacteroidales..f.Prevotellaceae..g.Prevotella..s.2	0.743	0.01	**
p.Proteobacteria..c.Betaproteobacteria..o.Neisseriales..f.Neisseriaceae..g...s.2	0.736	0.01	**
p.Bacteroidetes..c.Bacteroidia..o.Bacteroidales..f.Bacteroidaceae..g.5.7N15..s	0.731	0.01	**
p.Bacteroidetes..c.Bacteroidia..o.Bacteroidales..f.Prevotellaceae..g.Prevotella..s.4	0.729	0.01	**
p.Proteobacteria..c.Gammaproteobacteria..o.Pasteurellales..f.Pasteurellaceae..g.Aggregatibacter..s.1	0.725	0.01	**
p.Bacteroidetes..c.Flavobacteriia..o.Flavobacteriales..f..Weeksellaceae...g.Riemerella..s	0.719	0.01	**
p.Proteobacteria..c.Betaproteobacteria..o.Neisseriales..f.Neisseriaceae..g...s.3	0.713	0.01	**
p.Firmicutes..c.Bacilli..o.Bacillales..f.Staphylococcaceae..g.Salinicoccus..s.8	0.711	0.01	**
p.Firmicutes..c.Clostridia..o.Clostridiales..f.Clostridiaceae..g.Clostridium..s.1	0.695	0.01	**
p.Proteobacteria..c.Gammaproteobacteria..o.Pseudomonadales..f.Moraxellaceae..g.Acinetobacter..s.rhizosphaerae.15	0.695	0.01	**
p.Firmicutes..c.Clostridia..o.Clostridiales..f..Tissierellaceae...g.Helcococcus..s.1	0.679	0.01	**
p.Bacteroidetes..c.Flavobacteriia..o.Flavobacteriales..f..Weeksellaceae...g...s.2	0.674	0.01	**
p.Firmicutes..c.Bacilli..o.Lactobacillales..f.Streptococcaceae..g.Streptococcus..s.67	0.67	0.01	**
p.Firmicutes..c.Bacilli..o.Lactobacillales..f.Streptococcaceae..g.Streptococcus..s.35	0.667	0.01	**
p.Proteobacteria..c.Gammaproteobacteria..o.Enterobacteriales..f.Enterobacteriaceae..g.Erwinia..s.9	0.662	0.01	**
p.Proteobacteria..c.Gammaproteobacteria..o.Pseudomonadales..f.Moraxellaceae..g.Acinetobacter..s.rhizosphaerae.6	0.66	0.01	**
p.GN02..c.BD1.5..o...f...g...s	0.656	0.01	**
p.Proteobacteria..c.Gammaproteobacteria..o.Pseudomonadales..f.Moraxellaceae..g.Acinetobacter..s.78	0.643	0.01	**
p.Bacteroidetes..c.Bacteroidia..o.Bacteroidales..f.Prevotellaceae..g.Prevotella..s.12	0.643	0.01	**
p.Proteobacteria..c.Gammaproteobacteria..o.Pasteurellales..f.Pasteurellaceae..g.Aggregatibacter..s.6	0.643	0.01	**
p.Firmicutes..c.Bacilli..o.Lactobacillales..f.Aerococcaceae..g...s.6	0.638	0.01	**
p.Proteobacteria..c.Gammaproteobacteria..o.Pseudomonadales..f.Moraxellaceae..g.Acinetobacter..s.rhizosphaerae.39	0.634	0.01	**
p.Bacteroidetes..c.Flavobacteriia..o.Flavobacteriales..f..Weeksellaceae...g.Chryseobacterium..s.13	0.633	0.01	**
p.Firmicutes..c.Bacilli..o.Lactobacillales..f.Streptococcaceae..g.Lactococcus..s.13	0.63	0.01	**
p.Actinobacteria..c.Actinobacteria..o.Actinomycetales..f.Corynebacteriaceae..g.Corynebacterium..s.5	0.624	0.01	**
p.Proteobacteria..c.Gammaproteobacteria..o.Pseudomonadales..f.Moraxellaceae..g.Moraxella..s.6	0.621	0.01	**
p.Proteobacteria..c.Alphaproteobacteria..o.Caulobacterales..f.Caulobacteraceae..g...s.18	0.618	0.01	**
p.Bacteroidetes..c.Bacteroidia..o.Bacteroidales..f.Prevotellaceae..g.Prevotella..s.8	0.616	0.01	**
Unassigned.98	0.616	0.01	**
p.Bacteroidetes..c.Bacteroidia..o.Bacteroidales..f.Porphyromonadaceae..g.Parabacteroides..s	0.61	0.01	**
p.Actinobacteria..c.Actinobacteria..o.Actinomycetales..f.Microbacteriaceae..g.Leucobacter..s.4	0.599	0.01	**
p.Firmicutes..c.Bacilli..o.Lactobacillales..f.Streptococcaceae..g.Streptococcus..s.57	0.599	0.01	**
p.Actinobacteria..c.Actinobacteria..o.Actinomycetales..f.Microbacteriaceae..g.Leucobacter..s.1	0.597	0.01	**
p.Proteobacteria..c.Gammaproteobacteria..o.Pseudomonadales..f.Moraxellaceae..g.Acinetobacter..s.rhizosphaerae.31	0.597	0.01	**
Unassigned.48	0.594	0.01	**
p.Proteobacteria..c.Gammaproteobacteria..o.Pseudomonadales..f.Moraxellaceae..g.Acinetobacter..s.rhizosphaerae.13	0.593	0.01	**
p.Proteobacteria..c.Betaproteobacteria..o.Burkholderiales..f.Comamonadaceae..g...s.20	0.589	0.01	**
p.Proteobacteria..c.Betaproteobacteria..o.Neisseriales..f.Neisseriaceae.1	0.587	0.01	**
p.Bacteroidetes..c.Bacteroidia..o.Bacteroidales..f.Porphyromonadaceae..g.Porphyromonas..s.14	0.587	0.01	**
p.Firmicutes..c.Bacilli..o.Bacillales..f.Staphylococcaceae..g.Salinicoccus..s.17	0.587	0.01	**
p.Firmicutes..c.Bacilli..o.Lactobacillales..f.Streptococcaceae..g.Streptococcus..s.86	0.575	0.01	**
p.Proteobacteria..c.Gammaproteobacteria..o.Enterobacteriales..f.Enterobacteriaceae..g...s.72	0.574	0.01	**
p.Firmicutes..c.Bacilli..o.Bacillales..f.Bacillaceae..g.Bacillus..s.4	0.567	0.01	**
p.Firmicutes..c.Bacilli..o.Lactobacillales..f.Streptococcaceae..g.Streptococcus..s.73	0.563	0.01	**
p.Bacteroidetes..c.Bacteroidia..o.Bacteroidales..f.RF16..g...s	0.56	0.02	*
p.Bacteroidetes..c.Flavobacteriia..o.Flavobacteriales..f.Flavobacteriaceae..g.Capnocytophaga..s.1	0.558	0.01	**
p.Proteobacteria..c.Gammaproteobacteria..o.Pasteurellales..f.Pasteurellaceae..g.Haemophilus..s.influenzae	0.557	0.01	**
p.Spirochaetes..c.Spirochaetes..o.Spirochaetales..f.Spirochaetaceae..g.Treponema..s	0.557	0.01	**
p.Bacteroidetes..c.Bacteroidia..o.Bacteroidales..f.Prevotellaceae..g.Prevotella..s.18	0.557	0.01	**
p.Bacteroidetes..c.Bacteroidia..o.Bacteroidales..f.Bacteroidaceae..g.Bacteroides..s.5	0.557	0.01	**
p.Proteobacteria..c.Gammaproteobacteria..o.Pseudomonadales..f.Moraxellaceae..g.Acinetobacter..s.146	0.557	0.01	**
p.Firmicutes..c.Clostridia..o.Clostridiales..f.Lachnospiraceae..g...s.9	0.557	0.01	**
p.Proteobacteria..c.Gammaproteobacteria..o.Pasteurellales..f.Pasteurellaceae..g.Aggregatibacter..s.8	0.557	0.01	**
p.Proteobacteria..c.Betaproteobacteria..o.Burkholderiales..f.Comamonadaceae..g...s.70	0.557	0.01	**
p.Proteobacteria..c.Betaproteobacteria..o.Neisseriales..f.Neisseriaceae.2	0.554	0.01	**
p..Thermi...c.Deinococci..o.Thermales..f.Thermaceae..g.Thermus..s.11	0.546	0.01	**
p.Proteobacteria..c.Gammaproteobacteria..o.Pasteurellales..f.Pasteurellaceae..g.Haemophilus..s.parainfluenzae.1	0.545	0.01	**
p.Firmicutes..c.Bacilli..o.Lactobacillales..f.Streptococcaceae..g.Streptococcus..s.127	0.544	0.01	**
p.Firmicutes..c.Clostridia..o.Clostridiales..f.Lachnospiraceae..g.Butyrivibrio..s.6	0.543	0.01	**
p.Proteobacteria..c.Gammaproteobacteria..o.Pseudomonadales..f.Moraxellaceae..g.Acinetobacter..s.rhizosphaerae.7	0.542	0.02	*
p.Firmicutes..c.Bacilli..o.Lactobacillales..f.Streptococcaceae..g.Streptococcus..s.113	0.542	0.01	**
p.Firmicutes..c.Clostridia..o.Clostridiales..f.Peptococcaceae..g.rc4.4..s	0.541	0.01	**
p.Actinobacteria..c.Actinobacteria..o.Actinomycetales..f.Microbacteriaceae..g.Leucobacter..s.2	0.538	0.01	**
p.Firmicutes..c.Clostridia..o.Clostridiales..f..Tissierellaceae...g.Tissierella_Soehngenia..s	0.534	0.01	**
p.Proteobacteria..c.Gammaproteobacteria..o.Enterobacteriales..f.Enterobacteriaceae..g.Klebsiella..s	0.534	0.01	**
p.Proteobacteria..c.Gammaproteobacteria..o.Pasteurellales..f.Pasteurellaceae..g.Aggregatibacter..s.9	0.534	0.01	**
p.Actinobacteria..c.Actinobacteria..o.Actinomycetales..f.Micrococcaceae..g.Nesterenkonia..s	0.534	0.01	**
p.Proteobacteria..c.Gammaproteobacteria..o.Enterobacteriales..f.Enterobacteriaceae.15	0.532	0.01	**
p.Bacteroidetes..c.Flavobacteriia..o.Flavobacteriales..f.Flavobacteriaceae..g.Capnocytophaga..s	0.53	0.02	*
p.Proteobacteria..c.Alphaproteobacteria..o.Sphingomonadales..f.Sphingomonadaceae..g.Sphingomonas..s.8	0.529	0.05	*
p.Proteobacteria..c.Betaproteobacteria..o.Burkholderiales..f.Comamonadaceae..g...s.23	0.528	0.02	*
p.Proteobacteria..c.Gammaproteobacteria..o.Enterobacteriales..f.Enterobacteriaceae..g...s.77	0.527	0.02	*
p.Bacteroidetes..c.Bacteroidia..o.Bacteroidales..f.Porphyromonadaceae..g.Parabacteroides..s.1	0.526	0.01	**
p.Proteobacteria..c.Deltaproteobacteria..o.Desulfovibrionales..f.Desulfovibrionaceae..g...s	0.526	0.01	**
p.Bacteroidetes..c.Bacteroidia..o.Bacteroidales..f.Porphyromonadaceae..g.Porphyromonas..s.9	0.525	0.01	**
p.Firmicutes..c.Clostridia..o.Clostridiales..f..Tissierellaceae...g.1.68..s.2	0.525	0.01	**
p.Bacteroidetes..c.Bacteroidia..o.Bacteroidales..f.S24.7..g...s.32	0.525	0.02	*
p.Firmicutes..c.Clostridia..o.Clostridiales..f.Ruminococcaceae..g...s.35	0.525	0.01	**
p.Proteobacteria..c.Gammaproteobacteria..o.Pseudomonadales..f.Moraxellaceae..g.Moraxella..s.13	0.525	0.01	**
p.Bacteroidetes..c.Bacteroidia..o.Bacteroidales..f...g...s.17	0.525	0.01	**
p.Firmicutes..c.Bacilli..o.Lactobacillales..f.Streptococcaceae..g.Streptococcus..s.118	0.525	0.01	**
p.Firmicutes..c.Bacilli..o.Bacillales..f.Paenibacillaceae..g.Paenibacillus..s.10	0.525	0.01	**
p.GN02..c.BD1.5..o...f...g...s.1	0.524	0.01	**
p.Proteobacteria..c.Gammaproteobacteria..o.Pseudomonadales..f.Moraxellaceae..g...s.15	0.524	0.01	**
p.Proteobacteria..c.Gammaproteobacteria..o.Enterobacteriales..f.Enterobacteriaceae..g...s.128	0.523	0.01	**
p.Proteobacteria..c.Gammaproteobacteria..o.Enterobacteriales..f.Enterobacteriaceae.24	0.521	0.03	*
p.Proteobacteria..c.Gammaproteobacteria..o.Enterobacteriales..f.Enterobacteriaceae.34	0.518	0.01	**
p.Proteobacteria..c.Gammaproteobacteria..o.Enterobacteriales..f.Enterobacteriaceae.28	0.515	0.01	**
p.Firmicutes..c.Clostridia..o.Clostridiales..f.Peptostreptococcaceae..g.Filifactor..s	0.514	0.01	**
p.Bacteroidetes..c.Bacteroidia..o.Bacteroidales..f.Prevotellaceae..g.Prevotella..s.13	0.513	0.01	**
p..Thermi...c.Deinococci..o.Thermales..f.Thermaceae..g.Thermus..s.18	0.511	0.01	**
p..Thermi...c.Deinococci..o.Thermales..f.Thermaceae..g.Thermus..s.40	0.511	0.01	**
p.Proteobacteria..c.Gammaproteobacteria..o.Pseudomonadales..f.Moraxellaceae..g.Acinetobacter..s.126	0.51	0.02	*
p.Proteobacteria..c.Betaproteobacteria..o.Burkholderiales..f.Oxalobacteraceae.3	0.505	0.01	**
p.Firmicutes..c.Bacilli..o.Lactobacillales..f.Streptococcaceae..g.Streptococcus..s.71	0.502	0.01	**
p.Proteobacteria..c.Gammaproteobacteria..o.Pseudomonadales..f.Moraxellaceae..g.Acinetobacter..s.rhizosphaerae.22	0.5	0.01	**
p.Firmicutes..c.Clostridia..o.Clostridiales..f.Peptostreptococcaceae..g...s.5	0.499	0.01	**
p.Proteobacteria..c.Gammaproteobacteria..o.Enterobacteriales..f.Enterobacteriaceae..g...s.24	0.499	0.01	**
p.Proteobacteria..c.Gammaproteobacteria..o.Pseudomonadales..f.Moraxellaceae..g.Acinetobacter.7	0.497	0.02	*
p.Bacteroidetes..c.Bacteroidia..o.Bacteroidales..f.Porphyromonadaceae..g.Porphyromonas..s.7	0.491	0.01	**
p.Bacteroidetes..c.Bacteroidia..o.Bacteroidales..f.Porphyromonadaceae..g.Porphyromonas..s.10	0.491	0.03	*
p.Bacteroidetes..c.Bacteroidia..o.Bacteroidales..f..Paraprevotellaceae...g..Prevotella...s.5	0.491	0.01	**
p.Bacteroidetes..c.Bacteroidia..o.Bacteroidales..f.Bacteroidaceae..g.Bacteroides..s.8	0.491	0.01	**
p.Bacteroidetes..c.Bacteroidia..o.Bacteroidales..f.Bacteroidaceae..g.Bacteroides..s.9	0.491	0.01	**
p.Proteobacteria..c.Gammaproteobacteria..o.Pseudomonadales..f.Moraxellaceae..g.Acinetobacter..s.167	0.491	0.01	**
p.Firmicutes..c.Clostridia..o.Clostridiales..f..Tissierellaceae...g.Helcococcus..s.2	0.491	0.01	**
p.Actinobacteria..c.Actinobacteria..o.Actinomycetales..f.Microbacteriaceae..g.Leucobacter..s.7	0.491	0.01	**
p.Firmicutes..c.Clostridia..o.Clostridiales..f..Tissierellaceae...g.Helcococcus..s.3	0.491	0.01	**
p.Proteobacteria..c.Gammaproteobacteria..o.Pasteurellales..f.Pasteurellaceae..g.Haemophilus..s.parainfluenzae.3	0.491	0.01	**
p.Firmicutes..c.Bacilli..o.Lactobacillales..f.Streptococcaceae..g.Streptococcus..s.144	0.491	0.01	**
p.Bacteroidetes..c.Bacteroidia..o.Bacteroidales..f.Prevotellaceae..g.Prevotella..s.30	0.491	0.01	**
p.Firmicutes..c.Clostridia..o.Clostridiales..f.Lachnospiraceae..g.Coprococcus..s.7	0.491	0.01	**
Unassigned.114	0.491	0.01	**
p.Firmicutes..c.Clostridia..o.Clostridiales..f.Lachnospiraceae..g...s.23	0.491	0.01	**
p.Bacteroidetes..c.Bacteroidia..o.Bacteroidales..f.Prevotellaceae..g.Prevotella..s.32	0.491	0.01	**
p.Proteobacteria..c.Alphaproteobacteria..o.Rhizobiales..f.Xanthobacteraceae..g.Xanthobacter..s.1	0.491	0.01	**
p.Firmicutes..c.Bacilli..o.Lactobacillales..f.Aerococcaceae..g...s.16	0.491	0.01	**
p.Proteobacteria..c.Gammaproteobacteria..o.Pasteurellales..f.Pasteurellaceae..g.Haemophilus	0.489	0.02	*
p.Firmicutes..c.Bacilli..o.Lactobacillales..f.Streptococcaceae..g.Lactococcus..s.104	0.486	0.01	**
p.Fusobacteria..c.Fusobacteriia..o.Fusobacteriales..f.Leptotrichiaceae..g.Leptotrichia..s.3	0.481	0.03	*
p.Firmicutes..c.Clostridia..o.Clostridiales..f.Ruminococcaceae..g...s.23	0.481	0.01	**
p.Firmicutes..c.Bacilli..o.Bacillales..f.Bacillaceae..g.Bacillus..s.10	0.48	0.04	*
p.Proteobacteria..c.Gammaproteobacteria..o.Pasteurellales..f.Pasteurellaceae..g...s.1	0.479	0.01	**
p.Proteobacteria..c.Gammaproteobacteria..o.Pasteurellales..f.Pasteurellaceae..g.Pasteurella	0.479	0.01	**
p.Proteobacteria..c.Betaproteobacteria..o.Neisseriales..f.Neisseriaceae.3	0.479	0.02	*
p.Proteobacteria..c.Betaproteobacteria..o.Burkholderiales..f.Comamonadaceae..g...s.61	0.479	0.03	*
p.Firmicutes..c.Bacilli..o.Lactobacillales..f.Streptococcaceae..g.Streptococcus..s.105	0.476	0.03	*
p..Thermi...c.Deinococci..o.Thermales..f.Thermaceae..g.Thermus..s.16	0.475	0.01	**
p.Proteobacteria..c.Gammaproteobacteria..o.Enterobacteriales..f.Enterobacteriaceae..g...s.106	0.475	0.01	**
p.Bacteroidetes..c.Bacteroidia..o.Bacteroidales..f...g...s.10	0.471	0.02	*
p.Proteobacteria..c.Gammaproteobacteria..o.Pasteurellales..f.Pasteurellaceae.3	0.471	0.01	**
p.Bacteroidetes..c.Bacteroidia..o.Bacteroidales..f.Bacteroidaceae..g.5.7N15..s.2	0.47	0.03	*
p.Proteobacteria..c.Gammaproteobacteria..o.Pseudomonadales..f.Moraxellaceae..g.Acinetobacter..s.johnsonii.7	0.47	0.01	**
p.Bacteroidetes..c.Bacteroidia..o.Bacteroidales..f.BS11..g...s	0.469	0.01	**
p.Firmicutes..c.Bacilli..o.Lactobacillales..f.Leuconostocaceae.1	0.467	0.01	**
p.Proteobacteria..c.Gammaproteobacteria..o.Pseudomonadales..f.Moraxellaceae..g.Acinetobacter..s.rhizosphaerae.40	0.466	0.02	*
p.Proteobacteria..c.Alphaproteobacteria..o.Caulobacterales..f.Caulobacteraceae..g.Asticcacaulis..s.2	0.463	0.01	**
p.Firmicutes..c.Bacilli..o.Lactobacillales..f.Streptococcaceae..g.Streptococcus..s.175	0.463	0.01	**
p.Actinobacteria..c.Coriobacteriia..o.Coriobacteriales..f.Coriobacteriaceae..g...s.7	0.459	0.01	**
p.Proteobacteria..c.Gammaproteobacteria..o.Pasteurellales..f.Pasteurellaceae..g.Aggregatibacter..s.4	0.459	0.03	*
p.Proteobacteria..c.Gammaproteobacteria..o.Enterobacteriales..f.Enterobacteriaceae..g.Erwinia..s.dispersa.1	0.456	0.02	*
p.Proteobacteria..c.Gammaproteobacteria..o.Pseudomonadales..f.Moraxellaceae..g.Acinetobacter..s.rhizosphaerae.33	0.455	0.04	*
p.Bacteroidetes..c.Bacteroidia..o.Bacteroidales..f.Porphyromonadaceae..g.Porphyromonas..s.8	0.455	0.01	**
p.Proteobacteria..c.Gammaproteobacteria..o.Pseudomonadales..f.Moraxellaceae..g.Moraxella..s.9	0.455	0.02	*
p.Firmicutes..c.Bacilli..o.Bacillales..f.Paenibacillaceae..g.Paenibacillus..s.6	0.455	0.01	**
p.Bacteroidetes..c.Bacteroidia..o.Bacteroidales..f..Paraprevotellaceae...g..Prevotella...s.7	0.455	0.01	**
p.Firmicutes..c.Clostridia..o.Clostridiales..f.Lachnospiraceae..g...s.14	0.455	0.01	**
p.Proteobacteria..c.Gammaproteobacteria..o.Pseudomonadales..f.Moraxellaceae..g.Acinetobacter..s.173	0.455	0.02	*
p.Firmicutes..c.Bacilli..o.Bacillales..f.Paenibacillaceae..g.Paenibacillus..s.7	0.455	0.03	*
p.Bacteroidetes..c.Bacteroidia..o.Bacteroidales..f.Porphyromonadaceae..g.Porphyromonas..s.19	0.455	0.02	*
p.Bacteroidetes..c.Bacteroidia..o.Bacteroidales..f...g...s.20	0.455	0.01	**
p.Firmicutes..c.Bacilli..o.Lactobacillales..f.Aerococcaceae..g...s.17	0.455	0.02	*
p.Bacteroidetes..c.Bacteroidia..o.Bacteroidales..f.Prevotellaceae..g.Prevotella..s.26	0.455	0.01	**
p.Firmicutes..c.Bacilli..o.Lactobacillales..f.Aerococcaceae..g.Facklamia..s.14	0.455	0.01	**
p.Firmicutes..c.Bacilli..o.Bacillales..f.Paenibacillaceae..g.Paenibacillus..s.8	0.455	0.02	*
p.Fusobacteria..c.Fusobacteriia..o.Fusobacteriales..f.Fusobacteriaceae..g.Fusobacterium..s.16	0.455	0.02	*
p.Bacteroidetes..c.Bacteroidia..o.Bacteroidales..f..Paraprevotellaceae...g.CF231..s.2	0.455	0.01	**
p.Firmicutes..c.Bacilli..o.Lactobacillales..f.Streptococcaceae..g.Streptococcus..s.165	0.455	0.02	*
p.Firmicutes..c.Bacilli..o.Bacillales..f.Staphylococcaceae..g.Salinicoccus..s.24	0.455	0.01	**
p.Firmicutes..c.Clostridia..o.Clostridiales..f.Ruminococcaceae..g...s.78	0.455	0.03	*
Unassigned.116	0.455	0.02	*
p.Proteobacteria..c.Gammaproteobacteria..o.Pseudomonadales..f.Moraxellaceae..g.Acinetobacter..s.rhizosphaerae.72	0.455	0.01	**
p.Proteobacteria..c.Gammaproteobacteria..o.Pseudomonadales..f.Moraxellaceae..g.Acinetobacter..s.207	0.453	0.02	*
p.Actinobacteria..c.Actinobacteria..o.Actinomycetales..f.Microbacteriaceae..g.Cryocola..s	0.452	0.01	**
p.Proteobacteria..c.Gammaproteobacteria..o.Pseudomonadales..f.Moraxellaceae..g.Acinetobacter..s.rhizosphaerae.71	0.449	0.01	**
p.Actinobacteria..c.Actinobacteria..o.Actinomycetales..f.Microbacteriaceae..g.Leucobacter..s.6	0.446	0.01	**
p.Firmicutes..c.Clostridia..o.Clostridiales..f..Mogibacteriaceae...g...s.10	0.445	0.01	**
p.Bacteroidetes..c.Bacteroidia..o.Bacteroidales..f.Bacteroidaceae..g.5.7N15..s.4	0.444	0.02	*
p.Verrucomicrobia..c.Verrucomicrobiae..o.Verrucomicrobiales..f.Verrucomicrobiaceae..g.Akkermansia..s.2	0.441	0.01	**
p.Firmicutes..c.Clostridia..o.Clostridiales..f...g...s.74	0.438	0.03	*
p.Bacteroidetes..c.Bacteroidia..o.Bacteroidales..f.Prevotellaceae..g.Prevotella..s.21	0.434	0.01	**
p.Bacteroidetes..c.Bacteroidia..o.Bacteroidales..f...g...s.5	0.434	0.02	*
p.Proteobacteria..c.Gammaproteobacteria..o.Pseudomonadales..f.Moraxellaceae..g.Psychrobacter..s.pacificensis.2	0.433	0.01	**
p.Firmicutes..c.Clostridia..o.Clostridiales..f...g...s.32	0.433	0.03	*
p.Proteobacteria..c.Betaproteobacteria..o.Burkholderiales..f.Comamonadaceae..g.Delftia..s.5	0.432	0.02	*
p.Actinobacteria..c.Actinobacteria..o.Actinomycetales..f.Corynebacteriaceae..g.Corynebacterium..s.pilosum	0.431	0.02	*
p.Fusobacteria..c.Fusobacteriia..o.Fusobacteriales..f.Fusobacteriaceae..g.Fusobacterium..s.14	0.431	0.02	*
p.Bacteroidetes..c.Bacteroidia..o.Bacteroidales..f...g...s.12	0.431	0.02	*
p.Firmicutes..c.Clostridia..o.Clostridiales..f.Ruminococcaceae..g...s.29	0.43	0.03	*
p.Proteobacteria..c.Betaproteobacteria..o.Neisseriales..f.Neisseriaceae.6	0.429	0.02	*
p.Proteobacteria..c.Gammaproteobacteria..o.Pseudomonadales..f.Pseudomonadaceae..g.Pseudomonas..s.viridiflava.20	0.429	0.01	**
p.Actinobacteria..c.Coriobacteriia..o.Coriobacteriales..f.Coriobacteriaceae..g.Slackia..s	0.426	0.01	**
p.Firmicutes..c.Bacilli..o.Lactobacillales..f.Streptococcaceae..g.Streptococcus..s.186	0.424	0.01	**
p..Thermi...c.Deinococci..o.Thermales..f.Thermaceae..g.Thermus..s.47	0.422	0.01	**
p.Actinobacteria..c.Actinobacteria..o.Actinomycetales..f.Microbacteriaceae..g.Leucobacter..s.8	0.421	0.01	**
p.Proteobacteria..c.Gammaproteobacteria..o.Pseudomonadales..f.Pseudomonadaceae..g.Pseudomonas..s.316	0.42	0.02	*
Unassigned.118	0.419	0.01	**
p.Firmicutes..c.Erysipelotrichi..o.Erysipelotrichales..f.Erysipelotrichaceae..g.p.75.a5..s	0.418	0.01	**
p.Firmicutes..c.Bacilli..o.Bacillales..f.Bacillaceae..g.Bacillus..s.18	0.416	0.03	*
Unassigned.37	0.415	0.03	*
p.Bacteroidetes..c.Bacteroidia..o.Bacteroidales..f..Barnesiellaceae...g...s	0.415	0.02	*
p.Bacteroidetes..c.Bacteroidia..o.Bacteroidales..f.Bacteroidaceae..g.Bacteroides..s.3	0.415	0.04	*
p.Actinobacteria..c.Actinobacteria..o.Actinomycetales..f.Microbacteriaceae..g.Microbacterium..s.16	0.415	0.02	*
p.Proteobacteria..c.Gammaproteobacteria..o.Pseudomonadales..f.Moraxellaceae..g.Moraxella..s.10	0.415	0.04	*
p.Bacteroidetes..c.Bacteroidia..o.Bacteroidales..f...g...s.13	0.415	0.04	*
p.Firmicutes..c.Clostridia..o.Clostridiales..f.Ruminococcaceae..g...s.44	0.415	0.03	*
Unassigned.77	0.415	0.03	*
p.Firmicutes..c.Clostridia..o.Clostridiales..f..Tissierellaceae...g.WAL_1855D..s.1	0.415	0.04	*
p.Proteobacteria..c.Gammaproteobacteria..o.Pseudomonadales..f.Pseudomonadaceae..g.Pseudomonas..s.viridiflava.14	0.415	0.01	**
p.Firmicutes..c.Bacilli..o.Lactobacillales..f.Streptococcaceae..g.Streptococcus..s.152	0.415	0.01	**
p.Firmicutes..c.Clostridia..o.Clostridiales..f..Tissierellaceae...g.Helcococcus..s.4	0.415	0.02	*
p.Proteobacteria..c.Gammaproteobacteria..o.Enterobacteriales..f.Enterobacteriaceae..g...s.216	0.415	0.04	*
p.Actinobacteria..c.Actinobacteria..o.Actinomycetales..f.Microbacteriaceae.6	0.415	0.04	*
p.Firmicutes..c.Erysipelotrichi..o.Erysipelotrichales..f.Erysipelotrichaceae..g.p.75.a5..s.1	0.415	0.02	*
p.Firmicutes..c.Bacilli..o.Lactobacillales..f.Streptococcaceae..g.Streptococcus..s.162	0.415	0.02	*
p.Proteobacteria..c.Gammaproteobacteria..o.Pseudomonadales.3	0.415	0.01	**
p.Proteobacteria..c.Gammaproteobacteria..o.Cardiobacteriales..f.Cardiobacteriaceae..g...s	0.415	0.01	**
p.Bacteroidetes..c.Bacteroidia..o.Bacteroidales..f...g...s.31	0.415	0.02	*
p.Bacteroidetes..c.Bacteroidia..o.Bacteroidales..f.Porphyromonadaceae..g.Paludibacter..s.2	0.415	0.03	*
p.Proteobacteria..c.Gammaproteobacteria..o.Xanthomonadales..f.Xanthomonadaceae..g.Stenotrophomonas.13	0.415	0.03	*
p.Firmicutes..c.Clostridia..o.Clostridiales..f.Ruminococcaceae..g...s.86	0.415	0.02	*
p.Proteobacteria..c.Gammaproteobacteria..o.Pseudomonadales..f.Pseudomonadaceae..g.Pseudomonas..s.viridiflava.16	0.413	0.01	**
p.Chloroflexi..c.Chloroflexi..o.AKIW781..f...g...s	0.413	0.02	*
p.Proteobacteria..c.Gammaproteobacteria..o.Pseudomonadales..f.Pseudomonadaceae..g.Pseudomonas..s.viridiflava.7	0.412	0.03	*
p.Cyanobacteria..c.Chloroplast..o.Streptophyta..f...g...s.6	0.411	0.02	*
p.Firmicutes..c.Clostridia..o.Clostridiales..f.Ruminococcaceae..g...s.48	0.41	0.01	**
p.Proteobacteria..c.Gammaproteobacteria..o.Oceanospirillales..f.Halomonadaceae..g.Halomonas..s.campisalis	0.41	0.03	*
p.Firmicutes..c.Bacilli..o.Bacillales..f.Planococcaceae.18	0.408	0.05	*
p.Firmicutes..c.Bacilli..o.Lactobacillales..f.Streptococcaceae..g.Streptococcus..s.93	0.404	0.03	*
p.Proteobacteria..c.Alphaproteobacteria..o.Rickettsiales..f.mitochondria.1	0.403	0.04	*
Unassigned.34	0.403	0.05	*
Unassigned.54	0.402	0.02	*
p.Proteobacteria..c.Alphaproteobacteria..o.Rhizobiales..f.Hyphomicrobiaceae.2	0.402	0.05	*
p.Proteobacteria..c.Gammaproteobacteria..o.Pseudomonadales..f.Pseudomonadaceae..g.Pseudomonas..s.viridiflava.22	0.4	0.02	*
p.Firmicutes..c.Clostridia..o.Clostridiales..f.Ruminococcaceae..g...s.30	0.399	0.03	*
p.Proteobacteria..c.Epsilonproteobacteria..o.Campylobacterales..f.Campylobacteraceae..g.Campylobacter..s.2	0.398	0.02	*
p.Proteobacteria..c.Alphaproteobacteria..o.Caulobacterales..f.Caulobacteraceae..g.Caulobacter	0.398	0.04	*
p.Proteobacteria..c.Gammaproteobacteria..o.Pseudomonadales..f.Moraxellaceae..g.Acinetobacter..s.200	0.397	0.02	*
p.Proteobacteria..c.Gammaproteobacteria..o.Pseudomonadales..f.Pseudomonadaceae..g.Pseudomonas..s.viridiflava.18	0.396	0.01	**
p.Bacteroidetes..c.Bacteroidia..o.Bacteroidales..f.RF16..g...s.1	0.396	0.03	*
p.Proteobacteria..c.Gammaproteobacteria..o.Pseudomonadales..f.Pseudomonadaceae..g.Pseudomonas..s.viridiflava.13	0.395	0.02	*
p.Proteobacteria..c.Gammaproteobacteria..o.Pseudomonadales..f.Pseudomonadaceae..g...s.98	0.391	0.05	*
p.Proteobacteria..c.Gammaproteobacteria..o.Enterobacteriales..f.Enterobacteriaceae.59	0.387	0.03	*
p.Actinobacteria..c.Thermoleophilia..o.Gaiellales..f.Gaiellaceae..g...s.4	0.384	0.04	*
p.Firmicutes..c.Bacilli..o.Bacillales..f.Bacillaceae..g.Bacillus..s.31	0.383	0.05	*
p.Firmicutes..c.Clostridia..o.Clostridiales..f...g...s.48	0.381	0.02	*
p.Firmicutes..c.Clostridia..o.Clostridiales..f.Lachnospiraceae..g.Catonella..s	0.38	0.05	*
p..Thermi...c.Deinococci..o.Thermales..f.Thermaceae..g.Thermus..s.26	0.379	0.04	*
p..Thermi...c.Deinococci..o.Thermales..f.Thermaceae..g.Thermus..s.43	0.374	0.03	*
p.Proteobacteria..c.Gammaproteobacteria..o.Enterobacteriales..f.Enterobacteriaceae..g...s.235	0.374	0.04	*
p.Firmicutes..c.Clostridia..o.Clostridiales..f..Acidaminobacteraceae...g.Fusibacter..s	0.371	0.05	*
p.Bacteroidetes..c.Bacteroidia..o.Bacteroidales..f...g...s.11	0.371	0.04	*
p.Fusobacteria..c.Fusobacteriia..o.Fusobacteriales..f.Leptotrichiaceae..g...s.2	0.371	0.04	*
p.Firmicutes..c.Clostridia..o.Clostridiales..f...g...s.43	0.371	0.05	*
p.Actinobacteria..c.Actinobacteria..o.Actinomycetales..f.Corynebacteriaceae..g.Corynebacterium..s.51	0.371	0.03	*
p.Proteobacteria..c.Gammaproteobacteria..o.Enterobacteriales..f.Enterobacteriaceae.46	0.371	0.03	*
p.Bacteroidetes..c.Bacteroidia..o.Bacteroidales..f...g...s.18	0.371	0.03	*
p.Lentisphaerae..c..Lentisphaeria...o...f...g...s	0.371	0.04	*
p.Proteobacteria..c.Gammaproteobacteria..o.Pasteurellales..f.Pasteurellaceae.4	0.371	0.03	*
p.Bacteroidetes..c.Bacteroidia..o.Bacteroidales..f.Porphyromonadaceae..g.Porphyromonas..s.20	0.371	0.02	*
p.Bacteroidetes..c.Bacteroidia..o.Bacteroidales..f.Prevotellaceae..g.Prevotella..s.29	0.371	0.03	*
p.Firmicutes..c.Erysipelotrichi..o.Erysipelotrichales..f.Erysipelotrichaceae..g.Coprobacillus..s.1	0.371	0.05	*
p.Proteobacteria..c.Gammaproteobacteria..o.Pseudomonadales..f.Moraxellaceae..g.Acinetobacter..s.rhizosphaerae.58	0.371	0.01	**
p.Actinobacteria..c.Actinobacteria..o.Actinomycetales..f.Corynebacteriaceae..g.Corynebacterium..s.67	0.371	0.02	*
p.Proteobacteria..c.Gammaproteobacteria..o.Pseudomonadales.2	0.371	0.03	*
p.Bacteroidetes..c.Bacteroidia..o.Bacteroidales..f...g...s.30	0.371	0.05	*
p.Fusobacteria..c.Fusobacteriia..o.Fusobacteriales..f.Leptotrichiaceae..g.Leptotrichia..s.7	0.371	0.04	*
p.Proteobacteria..c.Gammaproteobacteria..o.Enterobacteriales..f.Enterobacteriaceae..g...s.276	0.371	0.04	*
p.Bacteroidetes..c.Bacteroidia..o.Bacteroidales..f.Porphyromonadaceae..g.Porphyromonas..s.endodontalis.1	0.371	0.03	*
p.Proteobacteria..c.Gammaproteobacteria..o.Pseudomonadales..f.Moraxellaceae..g.Acinetobacter..s.233	0.371	0.02	*
p.Firmicutes..c.Bacilli..o.Lactobacillales..f.Streptococcaceae..g.Lactococcus..s.216	0.371	0.04	*
p.Proteobacteria..c.Gammaproteobacteria..o.Enterobacteriales..f.Enterobacteriaceae.75	0.371	0.02	*
p.Firmicutes..c.Clostridia..o.Clostridiales..f.Peptostreptococcaceae..g...s.6	0.362	0.04	*
p.GN02..c.BD1.5..o...f...g...s.2	0.362	0.04	*
p.Firmicutes..c.Clostridia..o.Clostridiales..f..Tissierellaceae...g.ph2..s	0.358	0.05	*
p.Firmicutes..c.Clostridia..o.Clostridiales..f.Lachnospiraceae..g.Dorea..s.3	0.358	0.03	*
p.Proteobacteria..c.Betaproteobacteria..o.Rhodocyclales..f.Rhodocyclaceae..g...s.7	0.345	0.04	*
p.Bacteroidetes..c.Bacteroidia..o.Bacteroidales..f.Bacteroidaceae..g.BF311..s	0.345	0.05	*
p.Bacteroidetes..c.Flavobacteriia..o.Flavobacteriales..f..Weeksellaceae...g.Wautersiella..s.3	0.322	0.04	*
p.Bacteroidetes..c.Bacteroidia..o.Bacteroidales..f..Paraprevotellaceae...g..Prevotella...s.9	0.322	0.04	*
	Group	L+M	#sps.	12
	stat	p.value
p.Firmicutes..c.Bacilli..o.Lactobacillales..f.Streptococcaceae..g.Streptococcus..s.12	0.739	0.01	**
p.Proteobacteria..c.Gammaproteobacteria..o.Enterobacteriales..f.Enterobacteriaceae..g.Erwinia..s.13	0.695	0.02	*
p.Firmicutes..c.Bacilli..o.Lactobacillales..f.Lactobacillaceae..g.Lactobacillus..s.17	0.628	0.02	*
p..Thermi...c.Deinococci..o.Thermales..f.Thermaceae..g.Thermus..s.7	0.549	0.01	**
p.Firmicutes..c.Clostridia..o.Clostridiales..f.Clostridiaceae..g...s.2	0.534	0.01	**
p.Firmicutes..c.Bacilli..o.Lactobacillales..f.Lactobacillaceae..g.Lactobacillus..s.39	0.531	0.03	*
p.Proteobacteria..c.Alphaproteobacteria..o.Caulobacterales..f.Caulobacteraceae..g...s.34	0.435	0.02	*
p.Firmicutes..c.Bacilli..o.Lactobacillales..f.Streptococcaceae..g.Streptococcus..s.76	0.432	0.04	*
p.Proteobacteria..c.Alphaproteobacteria..o.Caulobacterales..f.Caulobacteraceae..g...s.44	0.425	0.02	*
p.Actinobacteria..c.Actinobacteria..o.Actinomycetales..f...g...s.6	0.412	0.05	*
p.Firmicutes..c.Clostridia..o.Clostridiales..f...g...s.78	0.41	0.01	**
p.Bacteroidetes..c.Flavobacteriia..o.Flavobacteriales..f..Weeksellaceae...g.Wautersiella..s.4	0.383	0.03	*
	Group	L+MN	#sps.	5
	stat	p.value
p.Firmicutes..c.Bacilli..o.Lactobacillales..f.Streptococcaceae..g.Streptococcus..s.40	0.455	0.05	*
p.Proteobacteria..c.Alphaproteobacteria..o.Sphingomonadales..f.Erythrobacteraceae.1	0.41	0.02	*
p.Proteobacteria..c.Alphaproteobacteria..o.Rhizobiales..f.Methylobacteriaceae..g...s.17	0.401	0.04	*
p.Proteobacteria..c.Gammaproteobacteria..o.Xanthomonadales..f.Xanthomonadaceae..g...s.57	0.378	0.05	*
p.Proteobacteria..c.Betaproteobacteria..o.Burkholderiales..f.Comamonadaceae..g.Delftia..s.13	0.377	0.05	*
	Group	L+MY	#sps.	18
	stat	p.value
p.Actinobacteria..c.Actinobacteria..o.Actinomycetales..f.Actinomycetaceae..g.Actinomyces..s.2	0.672	0.01	**
p.Chloroflexi..c.Thermomicrobia..o.JG30.KF.CM45..f...g...s	0.667	0.02	*
p.Actinobacteria..c.Actinobacteria..o.Actinomycetales..f.Dietziaceae..g.Dietzia..s.1	0.614	0.01	**
p.Actinobacteria..c.Actinobacteria..o.Actinomycetales..f.Dietziaceae..g.Dietzia..s.2	0.562	0.01	**
p.Proteobacteria..c.Gammaproteobacteria..o.Xanthomonadales..f.Xanthomonadaceae..g...s.19	0.53	0.02	*
p.BRC1..c.PRR.11..o...f...g...s	0.517	0.02	*
p.Proteobacteria..c.Gammaproteobacteria..o.Pseudomonadales..f.Pseudomonadaceae..g.Pseudomonas..s.234	0.51	0.01	**
p.Actinobacteria..c.Actinobacteria..o.Actinomycetales..f.Corynebacteriaceae..g.Corynebacterium..s.43	0.477	0.01	**
p.Proteobacteria..c.Gammaproteobacteria..o.Pseudomonadales..f.Pseudomonadaceae..g.Pseudomonas..s.175	0.476	0.02	*
p.Firmicutes..c.Bacilli..o.Bacillales..f.Planococcaceae..g.Sporosarcina..s	0.46	0.02	*
p.Proteobacteria..c.Alphaproteobacteria..o.Rhizobiales..f...g...s.10	0.452	0.03	*
p.Proteobacteria..c.Gammaproteobacteria..o.Xanthomonadales..f.Xanthomonadaceae..g.Stenotrophomonas.5	0.443	0.04	*
p.Actinobacteria..c.Actinobacteria..o.Actinomycetales..f.Corynebacteriaceae..g.Corynebacterium..s.52	0.442	0.02	*
p.Actinobacteria..c.Actinobacteria..o.Actinomycetales..f...g...s.2	0.441	0.05	*
p.Proteobacteria..c.Gammaproteobacteria..o.Enterobacteriales..f.Enterobacteriaceae..g...s.166	0.435	0.03	*
p.Proteobacteria..c.Gammaproteobacteria..o.Pseudomonadales..f.Pseudomonadaceae..g.Pseudomonas..s.323	0.425	0.03	*
p.Proteobacteria..c.Gammaproteobacteria..o.Pseudomonadales..f.Pseudomonadaceae..g.Pseudomonas..s.365	0.409	0.03	*
p.Proteobacteria..c.Alphaproteobacteria..o.Caulobacterales..f.Caulobacteraceae..g...s.50	0.388	0.04	*
	Group	L+N	#sps.	1
	stat	p.value
p.Actinobacteria..c.Actinobacteria..o.Actinomycetales..f.Corynebacteriaceae..g.Corynebacterium..s.22	0.462	0.03	*
	Group	L+SY	#sps.	6
	stat	p.value
p.Proteobacteria..c.Gammaproteobacteria..o.Enterobacteriales..f.Enterobacteriaceae..g.Erwinia..s.24	0.581	0.03	*
p.Proteobacteria..c.Gammaproteobacteria..o.Enterobacteriales..f.Enterobacteriaceae..g.Escherichia..s.coli	0.482	0.02	*
p.Proteobacteria..c.Gammaproteobacteria..o.Pseudomonadales..f.Pseudomonadaceae..g.Pseudomonas..s.29	0.405	0.03	*
p.Actinobacteria..c.Thermoleophilia..o.Solirubrobacterales..f.Patulibacteraceae..g.Patulibacter..s	0.384	0.03	*
p.Proteobacteria..c.Gammaproteobacteria..o.Enterobacteriales..f.Enterobacteriaceae..g...s.254	0.373	0.03	*
p.Proteobacteria..c.Gammaproteobacteria..o.Enterobacteriales..f.Enterobacteriaceae..g.Erwinia..s.dispersa.2	0.333	0.05	*
	Group	L+T	#sps.	37
	stat	p.value
p.Proteobacteria..c.Betaproteobacteria..o.Burkholderiales..f.Comamonadaceae..g...s.12	0.783	0.01	**
p.Proteobacteria..c.Alphaproteobacteria..o.Rhizobiales..f.Brucellaceae..g.Ochrobactrum..s.1	0.782	0.01	**
p.Proteobacteria..c.Gammaproteobacteria..o.Pseudomonadales..f.Pseudomonadaceae.7	0.701	0.01	**
p.Proteobacteria..c.Betaproteobacteria..o.Burkholderiales..f.Comamonadaceae..g...s.18	0.698	0.01	**
Unassigned.25	0.678	0.01	**
p.Proteobacteria..c.Gammaproteobacteria..o.Pseudomonadales..f.Pseudomonadaceae..g.Pseudomonas..s.93	0.667	0.01	**
p.Proteobacteria..c.Gammaproteobacteria..o.Enterobacteriales..f.Enterobacteriaceae.4	0.663	0.02	*
p.Proteobacteria..c.Gammaproteobacteria.3	0.644	0.01	**
p.Proteobacteria..c.Gammaproteobacteria..o.Pseudomonadales..f.Moraxellaceae..g.Acinetobacter..s.rhizosphaerae.11	0.639	0.01	**
p.Actinobacteria..c.Actinobacteria..o.Actinomycetales..f.Pseudonocardiaceae..g.Amycolatopsis..s.2	0.632	0.01	**
p.Bacteroidetes..c..Saprospirae...o..Saprospirales...f.Chitinophagaceae..g.Sediminibacterium..s.5	0.63	0.01	**
p.Proteobacteria..c.Gammaproteobacteria..o.Pseudomonadales..f.Pseudomonadaceae..g.Pseudomonas..s.106	0.617	0.01	**
p.Proteobacteria..c.Gammaproteobacteria..o.Pseudomonadales..f.Moraxellaceae..g.Acinetobacter..s.rhizosphaerae.5	0.602	0.01	**
p..Thermi...c.Deinococci..o.Thermales..f.Thermaceae..g.Thermus..s.3	0.599	0.01	**
p.Proteobacteria..c.Betaproteobacteria..o.Methylophilales..f.Methylophilaceae..g.Methylotenera..s.mobilis.2	0.599	0.01	**
p.Proteobacteria..c.Gammaproteobacteria..o.Pseudomonadales..f.Pseudomonadaceae..g.Pseudomonas..s.181	0.593	0.01	**
p.Proteobacteria..c.Betaproteobacteria..o.Burkholderiales..f.Comamonadaceae..g...s.50	0.586	0.01	**
p.Proteobacteria..c.Gammaproteobacteria..o.Pasteurellales..f.Pasteurellaceae..g.Actinobacillus..s	0.529	0.01	**
p.Cyanobacteria..c.Chloroplast..o.Stramenopiles..f...g...s.1	0.508	0.01	**
Unassigned.28	0.481	0.02	*
p.Proteobacteria..c.Alphaproteobacteria..o.Rhizobiales..f.Phyllobacteriaceae..g.Phyllobacterium..s.5	0.481	0.01	**
p.Proteobacteria..c.Gammaproteobacteria..o.Pseudomonadales..f.Moraxellaceae..g.Acinetobacter..s.rhizosphaerae.32	0.476	0.04	*
p.Proteobacteria..c.Alphaproteobacteria..o.Sphingomonadales..f.Sphingomonadaceae..g...s.5	0.46	0.01	**
p.Proteobacteria..c.Gammaproteobacteria..o.Pseudomonadales..f.Moraxellaceae..g.Acinetobacter..s.rhizosphaerae.67	0.447	0.01	**
p.Proteobacteria..c.Betaproteobacteria..o.Methylophilales..f.Methylophilaceae	0.445	0.01	**
p.Firmicutes..c.Bacilli..o.Lactobacillales..f.Streptococcaceae..g.Streptococcus..s.116	0.43	0.02	*
p.Firmicutes..c.Bacilli..o.Bacillales..f.Bacillaceae..g.Bacillus..s.11	0.429	0.05	*
p.Firmicutes..c.Bacilli..o.Bacillales..f.Bacillaceae..g.Bacillus..s.22	0.424	0.03	*
p..Thermi...c.Deinococci..o.Thermales..f.Thermaceae..g.Thermus..s.34	0.414	0.02	*
p.Proteobacteria..c.Gammaproteobacteria..o.Enterobacteriales..f.Enterobacteriaceae..g...s.262	0.411	0.01	**
p.Proteobacteria..c.Gammaproteobacteria..o.Pseudomonadales..f.Moraxellaceae..g.Acinetobacter..s.153	0.41	0.02	*
p.Proteobacteria..c.Gammaproteobacteria..o.Enterobacteriales..f.Enterobacteriaceae.51	0.405	0.02	*
p.Firmicutes..c.Bacilli..o.Lactobacillales..f.Streptococcaceae..g.Lactococcus..s.206	0.4	0.03	*
p.Proteobacteria..c.Betaproteobacteria..o.Burkholderiales..f.Comamonadaceae..g...s.74	0.399	0.01	**
p.Proteobacteria..c.Gammaproteobacteria..o.Pseudomonadales..f.Pseudomonadaceae..g.Pseudomonas..s.322	0.374	0.02	*
p.Firmicutes..c.Bacilli..o.Lactobacillales..f.Streptococcaceae..g.Lactococcus..s.211	0.361	0.03	*
p.Proteobacteria..c.Betaproteobacteria..o.Methylophilales..f.Methylophilaceae..g...s.9	0.349	0.03	*
	Group	M+MN	#sps.	11
	stat	p.value
p.Actinobacteria..c.Actinobacteria..o.Actinomycetales..f.Propionibacteriaceae..g.Luteococcus..s	0.654	0.01	**
p.Proteobacteria..c.Betaproteobacteria..o.Burkholderiales..f.Comamonadaceae..g.Hydrogenophaga..s.3	0.575	0.01	**
p.Proteobacteria..c.Gammaproteobacteria..o.Enterobacteriales..f.Enterobacteriaceae..g.Serratia..s.marcescens.1	0.509	0.04	*
p.Proteobacteria..c.Alphaproteobacteria..o.Rhodobacterales..f.Rhodobacteraceae..g.Amaricoccus..s	0.48	0.02	*
p.Bacteroidetes..c.Bacteroidia..o.Bacteroidales..f.Prevotellaceae..g.Prevotella..s.copri	0.473	0.05	*
p.Proteobacteria..c.Betaproteobacteria..o.Burkholderiales..f.Comamonadaceae..g...s.33	0.46	0.02	*
p.Proteobacteria..c.Gammaproteobacteria..o.Enterobacteriales..f.Enterobacteriaceae..g.Serratia	0.445	0.04	*
p.Actinobacteria..c.Actinobacteria..o.Actinomycetales..f.Propionibacteriaceae..g.Propionibacterium..s.acnes.7	0.439	0.01	**
p.Proteobacteria..c.Gammaproteobacteria..o.Enterobacteriales..f.Enterobacteriaceae..g.Serratia..s.marcescens.2	0.439	0.05	*
p.Proteobacteria..c.Alphaproteobacteria..o.Sphingomonadales..f.Sphingomonadaceae..g.Sphingomonas..s.21	0.407	0.02	*
p.Planctomycetes..c.Planctomycetia..o.Gemmatales..f.Gemmataceae..g...s.1	0.395	0.03	*
	Group	M+MY	#sps.	41
	stat	p.value
p.Firmicutes..c.Bacilli..o.Bacillales..f.Planococcaceae..g.Paenisporosarcina..s	0.81	0.01	**
p.Actinobacteria..c.Actinobacteria..o.Actinomycetales..f.Actinomycetaceae..g.Actinomyces..s	0.743	0.01	**
p.Proteobacteria..c.Gammaproteobacteria..o.Pseudomonadales..f.Pseudomonadaceae..g.Pseudomonas..s.66	0.634	0.01	**
p.Firmicutes..c.Bacilli..o.Lactobacillales..f.Lactobacillaceae..g.Lactobacillus	0.634	0.01	**
p.Proteobacteria..c.Betaproteobacteria..o.Burkholderiales..f.Comamonadaceae.21	0.633	0.01	**
p.Firmicutes..c.Bacilli..o.Lactobacillales..f.Lactobacillaceae..g.Lactobacillus..s.30	0.632	0.01	**
p.Proteobacteria..c.Alphaproteobacteria..o.Caulobacterales..f.Caulobacteraceae..g.Brevundimonas..s.diminuta.1	0.63	0.01	**
p.Proteobacteria..c.Betaproteobacteria..o.Burkholderiales..f.Comamonadaceae.10	0.622	0.01	**
p.Proteobacteria..c.Betaproteobacteria..o.Burkholderiales..f.Comamonadaceae..g.Tepidimonas..s.5	0.601	0.02	*
p.Proteobacteria..c.Gammaproteobacteria..o.Pseudomonadales..f.Pseudomonadaceae..g.Pseudomonas..s.85	0.578	0.02	*
p.Firmicutes..c.Bacilli..o.Bacillales..f.Planococcaceae..g.Lysinibacillus..s.boronitolerans	0.543	0.01	**
p.Firmicutes..c.Bacilli..o.Bacillales..f.Bacillaceae	0.541	0.02	*
p.Proteobacteria..c.Alphaproteobacteria..o.Rhizobiales..f.Rhizobiaceae.1	0.539	0.02	*
p.Proteobacteria..c.Gammaproteobacteria..o.Pseudomonadales..f.Pseudomonadaceae..g.Pseudomonas..s.191	0.533	0.01	**
p.Firmicutes..c.Bacilli..o.Bacillales..f.Planococcaceae..g.Lysinibacillus..s.boronitolerans.1	0.507	0.01	**
p.Firmicutes..c.Bacilli..o.Lactobacillales..f.Lactobacillaceae..g.Lactobacillus..s.76	0.504	0.02	*
p.Firmicutes..c.Clostridia..o.Clostridiales..f..Tissierellaceae...g.Anaerococcus..s.4	0.496	0.01	**
p.Firmicutes..c.Bacilli..o.Bacillales..f.Planococcaceae.5	0.494	0.01	**
p.Actinobacteria..c.Actinobacteria..o.Actinomycetales..f...g...s.1	0.493	0.02	*
p.Proteobacteria..c.Betaproteobacteria..o.Rhodocyclales..f.Rhodocyclaceae	0.491	0.04	*
p.Firmicutes..c.Bacilli..o.Bacillales..f.Bacillaceae.3	0.488	0.02	*
p.Firmicutes..c.Bacilli..o.Lactobacillales..f.Lactobacillaceae..g.Lactobacillus..s.69	0.483	0.01	**
p.Proteobacteria..c.Gammaproteobacteria..o.Pseudomonadales..f.Pseudomonadaceae..g.Pseudomonas..s.340	0.47	0.02	*
p.Proteobacteria..c.Alphaproteobacteria..o.Rhizobiales..f.Hyphomicrobiaceae..g...s	0.458	0.01	**
p.Firmicutes..c.Bacilli..o.Lactobacillales..f.Lactobacillaceae..g.Lactobacillus..s.60	0.454	0.04	*
p.Firmicutes..c.Bacilli..o.Lactobacillales..f.Lactobacillaceae..g...s.5	0.452	0.03	*
p.Actinobacteria..c.Actinobacteria..o.Actinomycetales..f.Intrasporangiaceae..g.Phycicoccus..s	0.445	0.02	*
p.Gemmatimonadetes..c.Gemm.1..o...f...g...s	0.445	0.02	*
p.Firmicutes..c.Bacilli..o.Bacillales.16	0.441	0.02	*
p.Firmicutes..c.Bacilli..o.Lactobacillales..f.Lactobacillaceae..g.Lactobacillus..s.84	0.434	0.04	*
p.Firmicutes..c.Bacilli..o.Bacillales..f.Planococcaceae.12	0.421	0.02	*
p.Firmicutes..c.Bacilli..o.Lactobacillales..f.Lactobacillaceae..g...s.4	0.413	0.02	*
p.Actinobacteria..c.Actinobacteria..o.Actinomycetales..f.Actinomycetaceae..g.Actinomyces..s.7	0.413	0.03	*
p.Firmicutes..c.Bacilli..o.Bacillales..f.Staphylococcaceae..g.Staphylococcus..s.17	0.409	0.03	*
p.Proteobacteria..c.Alphaproteobacteria..o.Sphingomonadales..f.Sphingomonadaceae..g.Sphingomonas..s.7	0.405	0.04	*
p.Actinobacteria..c.Actinobacteria..o.Actinomycetales..f.Propionibacteriaceae..g.Propionibacterium..s.acnes.13	0.393	0.04	*
p.Cyanobacteria..c.Chloroplast..o.Stramenopiles..f...g...s.2	0.382	0.02	*
p.Proteobacteria..c.Betaproteobacteria..o.Burkholderiales..f.Comamonadaceae..g.Tepidimonas..s.21	0.373	0.05	*
p.Proteobacteria..c.Gammaproteobacteria..o.Xanthomonadales..f.Xanthomonadaceae..g.Stenotrophomonas.10	0.369	0.02	*
p.Firmicutes..c.Bacilli..o.Lactobacillales..f.Lactobacillaceae..g.Lactobacillus..s.110	0.369	0.04	*
p.Firmicutes..c.Bacilli..o.Gemellales..f.Gemellaceae..g.Gemella..s.11	0.363	0.04	*
	Group	M+N	#sps.	2
	stat	p.value
p.Firmicutes..c.Bacilli..o.Bacillales..f.Paenibacillaceae..g.Paenibacillus..s.lautus	0.513	0.04	*
p.Firmicutes..c.Bacilli..o.Lactobacillales..f.Lactobacillaceae.24	0.386	0.05	*
	Group	M+SY	#sps.	1
	stat	p.value
p.Acidobacteria..c.Acidobacteria.6..o.iii1.15..f...g...s.7	0.433	0.03	*
	Group	M+T	#sps.	12
	stat	p.value
p.Firmicutes..c.Bacilli..o.Lactobacillales..f.Leuconostocaceae..g.Leuconostoc..s.2	0.713	0.02	*
p.Firmicutes..c.Bacilli..o.Bacillales..f.Paenibacillaceae..g.Paenibacillus..s.1	0.666	0.01	**
p.Actinobacteria..c.Actinobacteria..o.Actinomycetales..f.Corynebacteriaceae..g.Corynebacterium..s.14	0.656	0.01	**
p.Firmicutes..c.Bacilli..o.Bacillales..f.Staphylococcaceae..g.Salinicoccus..s.3	0.634	0.01	**
p.Proteobacteria..c.Gammaproteobacteria..o.Pseudomonadales..f.Moraxellaceae..g.Acinetobacter..s.rhizosphaerae.17	0.594	0.01	**
p.Firmicutes..c.Clostridia..o.Clostridiales..f.Ruminococcaceae..g.Oscillospira..s	0.459	0.03	*
p.Proteobacteria..c.Gammaproteobacteria..o.Enterobacteriales..f.Enterobacteriaceae..g...s.198	0.427	0.03	*
p.Proteobacteria..c.Alphaproteobacteria..o.Rhizobiales..f...g...s.11	0.408	0.04	*
p.Proteobacteria..c.Gammaproteobacteria..o.Pseudomonadales..f.Moraxellaceae..g.Alkanindiges..s	0.403	0.04	*
p..Thermi...c.Deinococci..o.Thermales..f.Thermaceae..g.Thermus..s.45	0.4	0.01	**
p.Proteobacteria..c.Gammaproteobacteria..o.Enterobacteriales..f.Enterobacteriaceae.69	0.383	0.04	*
p.Firmicutes..c.Bacilli..o.Lactobacillales..f.Leuconostocaceae..g.Leuconostoc..s.96	0.381	0.05	*
	Group	MN+MY	#sps.	93
	stat	p.value
p.Bacteroidetes..c.Flavobacteriia..o.Flavobacteriales..f..Weeksellaceae...g.Chryseobacterium..s.1	0.849	0.01	**
p.Bacteroidetes..c.Flavobacteriia..o.Flavobacteriales..f..Weeksellaceae...g.Chryseobacterium..s.2	0.774	0.01	**
p.Bacteroidetes..c.Flavobacteriia..o.Flavobacteriales..f.Flavobacteriaceae..g.Flavobacterium..s.1	0.701	0.05	*
p.Proteobacteria..c.Gammaproteobacteria..o.Xanthomonadales..f.Xanthomonadaceae..g.Stenotrophomonas..s.1	0.689	0.01	**
p.Proteobacteria..c.Gammaproteobacteria..o.Pseudomonadales..f.Moraxellaceae..g.Enhydrobacter..s.4	0.674	0.01	**
p.Proteobacteria..c.Gammaproteobacteria..o.Xanthomonadales..f.Xanthomonadaceae..g.Stenotrophomonas..s.3	0.655	0.01	**
p.Proteobacteria..c.Gammaproteobacteria..o.Pseudomonadales..f.Moraxellaceae..g.Enhydrobacter..s.12	0.638	0.01	**
p.Proteobacteria..c.Gammaproteobacteria..o.Pseudomonadales..f.Moraxellaceae..g.Enhydrobacter..s.14	0.602	0.01	**
p.Proteobacteria..c.Gammaproteobacteria..o.Pseudomonadales..f.Moraxellaceae..g.Enhydrobacter..s.23	0.577	0.01	**
p.Proteobacteria..c.Gammaproteobacteria..o.Pseudomonadales..f.Moraxellaceae..g.Acinetobacter..s.32	0.577	0.02	*
p..Thermi...c.Deinococci..o.Thermales..f.Thermaceae..g.Thermus..s.1	0.551	0.01	**
p.Proteobacteria..c.Gammaproteobacteria..o.Pseudomonadales..f.Moraxellaceae..g.Enhydrobacter..s.34	0.548	0.01	**
p.Bacteroidetes..c.Flavobacteriia..o.Flavobacteriales..f..Weeksellaceae...g.Chryseobacterium..s.5	0.544	0.01	**
p.Bacteroidetes..c.Flavobacteriia..o.Flavobacteriales..f..Weeksellaceae...g.Chryseobacterium..s.9	0.542	0.03	*
p.Proteobacteria..c.Gammaproteobacteria..o.Pseudomonadales..f.Moraxellaceae..g.Enhydrobacter..s.48	0.54	0.01	**
p.Proteobacteria..c.Gammaproteobacteria..o.Pseudomonadales..f.Moraxellaceae..g.Acinetobacter..s.40	0.534	0.01	**
Unassigned.8	0.53	0.01	**
p.Proteobacteria..c.Gammaproteobacteria..o.Pseudomonadales..f.Moraxellaceae..g.Enhydrobacter..s.39	0.53	0.01	**
p.Proteobacteria..c.Gammaproteobacteria..o.Pseudomonadales..f.Moraxellaceae..g.Enhydrobacter..s.11	0.523	0.01	**
p.Proteobacteria..c.Gammaproteobacteria..o.Pseudomonadales..f.Moraxellaceae..g.Enhydrobacter..s.32	0.518	0.02	*
p.Bacteroidetes..c.Flavobacteriia..o.Flavobacteriales..f..Weeksellaceae...g.Chryseobacterium..s.16	0.518	0.01	**
p.Proteobacteria..c.Gammaproteobacteria..o.Pseudomonadales..f.Moraxellaceae..g.Enhydrobacter..s.35	0.517	0.01	**
Unassigned.11	0.501	0.01	**
p.Proteobacteria..c.Gammaproteobacteria..o.Pseudomonadales..f.Pseudomonadaceae..g.Pseudomonas..s.53	0.497	0.01	**
p.Proteobacteria..c.Gammaproteobacteria..o.Pseudomonadales..f.Moraxellaceae..g.Enhydrobacter..s.63	0.496	0.01	**
p.Proteobacteria..c.Gammaproteobacteria..o.Pseudomonadales..f.Moraxellaceae..g.Acinetobacter.10	0.496	0.01	**
p.Firmicutes..c.Bacilli..o.Lactobacillales..f.Streptococcaceae..g.Lactococcus..s.53	0.496	0.02	*
p.Proteobacteria..c.Gammaproteobacteria..o.Xanthomonadales..f.Xanthomonadaceae..g.Stenotrophomonas..s.30	0.496	0.01	**
p.Firmicutes..c.Bacilli..o.Lactobacillales..f.Leuconostocaceae..g.Leuconostoc..s.51	0.494	0.01	**
p.Bacteroidetes..c.Flavobacteriia..o.Flavobacteriales..f..Weeksellaceae...g.Chryseobacterium..s.10	0.487	0.01	**
p.Bacteroidetes..c.Flavobacteriia..o.Flavobacteriales..f..Weeksellaceae...g.Chryseobacterium..s.6	0.482	0.03	*
p.Proteobacteria..c.Gammaproteobacteria..o.Pseudomonadales..f.Moraxellaceae..g.Enhydrobacter..s.60	0.48	0.01	**
p.Bacteroidetes..c.Flavobacteriia..o.Flavobacteriales..f..Weeksellaceae...g.Chryseobacterium..s.8	0.477	0.04	*
p.Firmicutes..c.Bacilli..o.Lactobacillales..f.Enterococcaceae..g.Enterococcus..s.29	0.475	0.01	**
p.Firmicutes..c.Bacilli..o.Lactobacillales..f.Streptococcaceae..g.Lactococcus..s.garvieae.3	0.467	0.01	**
p.Bacteroidetes..c.Flavobacteriia..o.Flavobacteriales..f..Weeksellaceae...g.Chryseobacterium..s.55	0.463	0.01	**
p.Bacteroidetes..c.Flavobacteriia..o.Flavobacteriales..f..Weeksellaceae...g.Chryseobacterium..s.21	0.458	0.02	*
p.Proteobacteria..c.Gammaproteobacteria..o.Pseudomonadales..f.Moraxellaceae..g.Enhydrobacter..s.24	0.454	0.04	*
p.Bacteroidetes..c.Sphingobacteriia..o.Sphingobacteriales..f.Sphingobacteriaceae..g.Pedobacter..s.1	0.453	0.03	*
p.Actinobacteria..c.Actinobacteria..o.Actinomycetales..f.Frankiaceae..g...s	0.45	0.03	*
p.Firmicutes..c.Bacilli..o.Lactobacillales..f.Streptococcaceae..g.Lactococcus..s.76	0.446	0.02	*
p.Proteobacteria..c.Gammaproteobacteria..o.Pseudomonadales..f.Moraxellaceae..g.Enhydrobacter..s.42	0.445	0.04	*
p.Firmicutes..c.Bacilli..o.Lactobacillales..f.Streptococcaceae..g.Lactococcus..s.65	0.445	0.02	*
p.Proteobacteria..c.Gammaproteobacteria..o.Pseudomonadales..f.Moraxellaceae..g.Acinetobacter..s.145	0.443	0.02	*
p.Actinobacteria..c.Actinobacteria..o.Actinomycetales..f.Microbacteriaceae..g.Microbacterium..s.27	0.442	0.01	**
p.Proteobacteria..c.Gammaproteobacteria..o.Pseudomonadales..f.Moraxellaceae..g.Enhydrobacter..s.58	0.435	0.03	*
p.Proteobacteria..c.Gammaproteobacteria..o.Pseudomonadales..f.Pseudomonadaceae..g.Pseudomonas..s.194	0.434	0.04	*
p.Proteobacteria..c.Gammaproteobacteria..o.Pseudomonadales..f.Moraxellaceae..g.Acinetobacter..s.158	0.433	0.04	*
p.Proteobacteria..c.Gammaproteobacteria..o.Pseudomonadales..f.Moraxellaceae..g.Acinetobacter..s.93	0.433	0.03	*
p.Actinobacteria..c.Actinobacteria..o.Actinomycetales..f.Dermabacteraceae..g.Brachybacterium..s.6	0.426	0.01	**
p.Proteobacteria..c.Gammaproteobacteria..o.Pseudomonadales..f.Moraxellaceae..g.Enhydrobacter..s.52	0.425	0.02	*
p.Bacteroidetes..c.Flavobacteriia..o.Flavobacteriales..f..Weeksellaceae...g.Chryseobacterium..s.68	0.423	0.01	**
p.Bacteroidetes..c.Flavobacteriia..o.Flavobacteriales..f..Weeksellaceae...g.Chryseobacterium..s.18	0.421	0.03	*
p.Proteobacteria..c.Gammaproteobacteria..o.Pseudomonadales..f.Moraxellaceae..g.Enhydrobacter..s.40	0.421	0.02	*
p.Proteobacteria..c.Gammaproteobacteria..o.Pseudomonadales..f.Moraxellaceae..g.Enhydrobacter..s.43	0.419	0.05	*
p.Proteobacteria..c.Gammaproteobacteria..o.Pseudomonadales..f.Moraxellaceae..g.Enhydrobacter..s.28	0.419	0.03	*
p.Proteobacteria..c.Gammaproteobacteria..o.Pseudomonadales..f.Moraxellaceae..g.Acinetobacter..s.131	0.416	0.03	*
p.Firmicutes..c.Bacilli..o.Lactobacillales..f.Streptococcaceae..g.Lactococcus..s.44	0.415	0.04	*
p.Actinobacteria..c.Actinobacteria..o.Actinomycetales..f.Dermacoccaceae..g.Dermacoccus..s	0.407	0.03	*
p.Firmicutes..c.Bacilli..o.Bacillales..f.Bacillaceae..g.Anoxybacillus..s.kestanbolensis.14	0.403	0.02	*
p.Bacteroidetes..c.Flavobacteriia..o.Flavobacteriales..f..Weeksellaceae...g.Chryseobacterium..s.51	0.401	0.03	*
p.Proteobacteria..c.Gammaproteobacteria..o.Pseudomonadales..f.Moraxellaceae..g.Acinetobacter..s.232	0.4	0.02	*
p.Bacteroidetes..c.Flavobacteriia..o.Flavobacteriales..f..Weeksellaceae...g.Chryseobacterium..s.47	0.398	0.03	*
p.Proteobacteria..c.Gammaproteobacteria..o.Pseudomonadales..f.Moraxellaceae..g.Enhydrobacter..s.51	0.398	0.04	*
p.Proteobacteria..c.Gammaproteobacteria..o.Xanthomonadales..f.Xanthomonadaceae..g...s.46	0.393	0.03	*
p.Proteobacteria..c.Gammaproteobacteria..o.Pseudomonadales..f.Moraxellaceae..g.Acinetobacter..s.177	0.392	0.03	*
p.Proteobacteria..c.Gammaproteobacteria..o.Pseudomonadales..f.Moraxellaceae..g.Enhydrobacter..s.62	0.389	0.03	*
p.Proteobacteria..c.Gammaproteobacteria..o.Pseudomonadales..f.Moraxellaceae..g.Acinetobacter..s.165	0.386	0.02	*
p.Proteobacteria..c.Gammaproteobacteria..o.Pseudomonadales..f.Moraxellaceae..g.Enhydrobacter..s.85	0.383	0.04	*
p.Firmicutes..c.Bacilli..o.Lactobacillales..f.Streptococcaceae..g.Lactococcus..s.garvieae.2	0.378	0.03	*
p.Firmicutes..c.Bacilli..o.Lactobacillales..f.Streptococcaceae..g.Lactococcus..s.98	0.378	0.03	*
p.Bacteroidetes..c.Flavobacteriia..o.Flavobacteriales..f..Weeksellaceae...g.Chryseobacterium..s.42	0.378	0.02	*
p.Firmicutes..c.Bacilli..o.Lactobacillales..f.Streptococcaceae..g.Lactococcus..s.125	0.378	0.03	*
p.Bacteroidetes..c.Flavobacteriia..o.Flavobacteriales..f..Weeksellaceae...g.Chryseobacterium..s.52	0.378	0.02	*
p.Bacteroidetes..c.Flavobacteriia..o.Flavobacteriales..f..Weeksellaceae...g.Chryseobacterium..s.63	0.378	0.02	*
p.Firmicutes..c.Bacilli..o.Lactobacillales..f.Streptococcaceae..g.Lactococcus..s.204	0.378	0.02	*
p.Proteobacteria..c.Gammaproteobacteria..o.Pseudomonadales..f.Moraxellaceae..g.Enhydrobacter..s.96	0.377	0.01	**
p.Bacteroidetes..c.Flavobacteriia..o.Flavobacteriales..f..Weeksellaceae...g.Chryseobacterium..s.34	0.375	0.03	*
p.Bacteroidetes..c.Flavobacteriia..o.Flavobacteriales..f..Weeksellaceae...g.Chryseobacterium..s.11	0.374	0.04	*
p.Proteobacteria..c.Gammaproteobacteria..o.Pseudomonadales..f.Moraxellaceae..g.Enhydrobacter..s.47	0.374	0.04	*
p.Firmicutes..c.Bacilli..o.Lactobacillales..f.Streptococcaceae..g.Lactococcus..s.183	0.371	0.04	*
p.Bacteroidetes..c.Flavobacteriia..o.Flavobacteriales..f..Weeksellaceae...g.Chryseobacterium..s.58	0.371	0.05	*
p.Firmicutes..c.Bacilli..o.Lactobacillales..f.Streptococcaceae..g.Lactococcus..s.112	0.369	0.03	*
p.Proteobacteria..c.Gammaproteobacteria..o.Pseudomonadales..f.Moraxellaceae..g.Acinetobacter..s.215	0.369	0.03	*
p.Firmicutes..c.Bacilli..o.Lactobacillales..f.Streptococcaceae..g.Lactococcus..s.garvieae.5	0.367	0.04	*
p.Proteobacteria..c.Gammaproteobacteria..o.Pseudomonadales..f.Moraxellaceae..g.Acinetobacter..s.152	0.366	0.03	*
p.Proteobacteria..c.Gammaproteobacteria..o.Xanthomonadales..f.Xanthomonadaceae..g...s.52	0.366	0.04	*
p.Proteobacteria..c.Gammaproteobacteria..o.Pseudomonadales..f.Moraxellaceae..g.Enhydrobacter..s.83	0.366	0.04	*
p.Proteobacteria..c.Betaproteobacteria..o.Burkholderiales..f.Oxalobacteraceae..g.Janthinobacterium..s.lividum.11	0.36	0.05	*
p.Firmicutes..c.Bacilli..o.Lactobacillales..f.Streptococcaceae..g.Lactococcus..s.garvieae.6	0.36	0.03	*
p.Bacteroidetes..c.Flavobacteriia..o.Flavobacteriales..f..Weeksellaceae...g.Chryseobacterium..s.46	0.354	0.04	*
p.Bacteroidetes..c.Flavobacteriia..o.Flavobacteriales..f..Weeksellaceae...g.Chryseobacterium..s.31	0.35	0.05	*
p.Actinobacteria..c.Actinobacteria..o.Actinomycetales..f.Thermomonosporaceae..g.Actinomadura	0.327	0.04	*
	Group	MN+N	#sps.	6
	stat	p.value
p.Firmicutes..c.Bacilli..o.Lactobacillales..f.Streptococcaceae..g.Streptococcus..s.26	0.597	0.01	**
Unassigned.45	0.506	0.01	**
p.Proteobacteria..c.Gammaproteobacteria..o.Enterobacteriales..f.Enterobacteriaceae..g...s.82	0.504	0.02	*
p.Proteobacteria..c.Gammaproteobacteria..o.Pseudomonadales..f.Pseudomonadaceae..g.Pseudomonas..s.218	0.438	0.02	*
p.Proteobacteria..c.Gammaproteobacteria..o.Pseudomonadales..f.Pseudomonadaceae..g...s.7	0.433	0.05	*
p.Proteobacteria..c.Gammaproteobacteria..o.Pseudomonadales..f.Moraxellaceae..g.Enhydrobacter..s.74	0.378	0.05	*
	Group	MN+SY	#sps.	2
	stat	p.value
p.Proteobacteria..c.Gammaproteobacteria..o.Xanthomonadales..f.Xanthomonadaceae..g...s.56	0.401	0.05	*
p.Proteobacteria..c.Gammaproteobacteria..o.Enterobacteriales..f.Enterobacteriaceae..g...s.253	0.396	0.02	*
	Group	MN+T	#sps.	40
	stat	p.value
p.Firmicutes..c.Bacilli..o.Lactobacillales	0.697	0.01	**
p.Proteobacteria..c.Gammaproteobacteria..o.Pseudomonadales..f.Moraxellaceae..g.Acinetobacter..s.25	0.685	0.01	**
p.Proteobacteria..c.Betaproteobacteria..o.Neisseriales..f.Neisseriaceae	0.666	0.01	**
p.Firmicutes..c.Bacilli..o.Lactobacillales..f.Leuconostocaceae..g.Leuconostoc..s.12	0.637	0.01	**
p.Firmicutes..c.Bacilli..o.Lactobacillales..f.Streptococcaceae..g.Streptococcus..s.37	0.637	0.01	**
p.Proteobacteria..c.Gammaproteobacteria..o.Pseudomonadales..f.Moraxellaceae..g.Acinetobacter..s.29	0.63	0.01	**
p.Proteobacteria..c.Gammaproteobacteria..o.Pseudomonadales..f.Moraxellaceae..g.Enhydrobacter..s.9	0.623	0.05	*
p.Proteobacteria..c.Gammaproteobacteria..o.Enterobacteriales..f.Enterobacteriaceae..g...s.22	0.62	0.02	*
p.Firmicutes..c.Bacilli..o.Lactobacillales..f.Leuconostocaceae..g.Leuconostoc..s.5	0.618	0.01	**
p.Proteobacteria..c.Gammaproteobacteria..o.Pseudomonadales..f.Moraxellaceae..g.Enhydrobacter..s.33	0.602	0.01	**
p.Bacteroidetes..c.Bacteroidia..o.Bacteroidales..f.Porphyromonadaceae..g.Porphyromonas..s.endodontalis	0.589	0.01	**
p.Firmicutes..c.Bacilli..o.Lactobacillales..f.Leuconostocaceae..g.Leuconostoc..s.11	0.587	0.03	*
p.Bacteroidetes..c.Bacteroidia..o.Bacteroidales..f..Paraprevotellaceae...g.CF231..s	0.574	0.01	**
p.Firmicutes..c.Bacilli..o.Lactobacillales..f.Leuconostocaceae..g.Leuconostoc..s.24	0.574	0.02	*
p.Bacteroidetes..c.Bacteroidia..o.Bacteroidales..f.Porphyromonadaceae..g.Porphyromonas..s.2	0.573	0.01	**
p.Firmicutes..c.Erysipelotrichi..o.Erysipelotrichales..f.Erysipelotrichaceae..g...s	0.557	0.02	*
p.Proteobacteria..c.Gammaproteobacteria..o.Pseudomonadales..f.Moraxellaceae..g.Acinetobacter..s.13	0.554	0.04	*
p.Proteobacteria..c.Gammaproteobacteria..o.Pseudomonadales..f.Moraxellaceae..g.Enhydrobacter..s.37	0.536	0.01	**
p.Proteobacteria..c.Gammaproteobacteria..o.Pseudomonadales..f.Moraxellaceae..g.Acinetobacter..s.rhizosphaerae.27	0.534	0.01	**
p.Proteobacteria..c.Gammaproteobacteria..o.Pseudomonadales..f.Moraxellaceae..g.Enhydrobacter..s.46	0.506	0.01	**
p.Proteobacteria..c.Gammaproteobacteria..o.Pseudomonadales..f.Moraxellaceae..g.Enhydrobacter..s.7	0.498	0.03	*
p.Proteobacteria..c.Gammaproteobacteria..o.Pseudomonadales..f.Moraxellaceae..g.Acinetobacter..s.80	0.493	0.05	*
p.Proteobacteria..c.Alphaproteobacteria..o.Rhizobiales..f.Brucellaceae..g.Ochrobactrum..s.21	0.466	0.04	*
p.Proteobacteria..c.Gammaproteobacteria..o.Pasteurellales..f.Pasteurellaceae..g.Actinobacillus..s.1	0.463	0.02	*
p.Proteobacteria..c.Betaproteobacteria..o.Burkholderiales..f.Comamonadaceae..g.Delftia..s.7	0.453	0.02	*
p.Proteobacteria..c.Gammaproteobacteria..o.Pseudomonadales..f.Pseudomonadaceae..g.Pseudomonas..s.113	0.443	0.04	*
p.Firmicutes..c.Bacilli..o.Lactobacillales..f.Leuconostocaceae	0.441	0.02	*
p.Proteobacteria..c.Gammaproteobacteria..o.Pseudomonadales..f.Moraxellaceae..g.Enhydrobacter..s.56	0.439	0.03	*
p.Bacteroidetes..c.Bacteroidia..o.Bacteroidales..f.Porphyromonadaceae..g.Porphyromonas..s.15	0.433	0.02	*
p.Actinobacteria..c.Actinobacteria..o.Actinomycetales..f.Microbacteriaceae..g.Microbacterium..s.18	0.423	0.02	*
p.Bacteroidetes..c.Flavobacteriia..o.Flavobacteriales..f..Weeksellaceae...g.Chryseobacterium..s.35	0.408	0.03	*
p.Bacteroidetes..c.Flavobacteriia..o.Flavobacteriales..f.Flavobacteriaceae..g...s.2	0.408	0.03	*
p.Fusobacteria..c.Fusobacteriia..o.Fusobacteriales..f.Fusobacteriaceae..g.Fusobacterium..s.21	0.408	0.02	*
p.Proteobacteria..c.Gammaproteobacteria..o.Pseudomonadales..f.Pseudomonadaceae..g.Pseudomonas..s.viridiflava.11	0.4	0.03	*
p.Bacteroidetes..c.Flavobacteriia..o.Flavobacteriales..f..Weeksellaceae..1	0.398	0.03	*
p.Firmicutes..c.Bacilli..o.Lactobacillales..f.Streptococcaceae..g.Lactococcus..s.114	0.385	0.02	*
p.Firmicutes..c.Bacilli..o.Bacillales..f.Planococcaceae.8	0.382	0.05	*
p.Firmicutes..c.Bacilli..o.Bacillales..f.Planococcaceae..g.Lysinibacillus..s.boronitolerans.2	0.382	0.04	*
p.Proteobacteria..c.Betaproteobacteria..o.Neisseriales..f.Neisseriaceae.7	0.382	0.04	*
p.Firmicutes..c.Bacilli..o.Lactobacillales..f.Streptococcaceae..g.Streptococcus..s.169	0.37	0.05	*
	Group	MY+N	#sps.	16
	stat	p.value
p.Proteobacteria..c.Gammaproteobacteria..o.Pseudomonadales..f.Moraxellaceae..g.Acinetobacter..s.60	0.548	0.01	**
p.Proteobacteria..c.Gammaproteobacteria..o.Xanthomonadales..f.Xanthomonadaceae..g...s.18	0.523	0.04	*
p.Bacteroidetes..c.Cytophagia..o.Cytophagales..f.Cytophagaceae..g.Flectobacillus..s	0.519	0.01	**
p.Proteobacteria..c.Gammaproteobacteria..o.Pseudomonadales..f.Moraxellaceae..g.Acinetobacter..s.47	0.517	0.02	*
p.Firmicutes..c.Bacilli..o.Lactobacillales..f.Lactobacillaceae..g...s.2	0.483	0.02	*
p.Proteobacteria..c.Gammaproteobacteria..o.Pseudomonadales..f.Moraxellaceae..g.Acinetobacter..s.150	0.452	0.02	*
p.Firmicutes..c.Bacilli..o.Lactobacillales..f.Lactobacillaceae.16	0.449	0.02	*
p.Firmicutes..c.Bacilli..o.Lactobacillales..f.Lactobacillaceae.10	0.445	0.04	*
p.Proteobacteria..c.Gammaproteobacteria..o.Pseudomonadales..f.Pseudomonadaceae..g.Pseudomonas..s.104	0.435	0.03	*
p.Proteobacteria..c.Gammaproteobacteria..o.Pseudomonadales..f.Moraxellaceae..g.Acinetobacter..s.141	0.432	0.04	*
p.Firmicutes..c.Bacilli..o.Lactobacillales..f.Lactobacillaceae.19	0.426	0.02	*
p.Firmicutes..c.Clostridia..o.Clostridiales..f.Clostridiaceae..g...s.5	0.423	0.05	*
p.Bacteroidetes..c.Cytophagia..o.Cytophagales..f.Cytophagaceae..g.Runella..s	0.394	0.04	*
p.Bacteroidetes..c.Flavobacteriia..o.Flavobacteriales..f.Flavobacteriaceae..g.Flavobacterium..s.14	0.394	0.05	*
p.Firmicutes..c.Clostridia..o.Clostridiales..f...g...s.47	0.394	0.02	*
p.Firmicutes..c.Clostridia..o.Clostridiales..f.Lachnospiraceae..g.Butyrivibrio..s.5	0.365	0.05	*
	Group	MY+SY	#sps.	36
	stat	p.value
p.Proteobacteria..c.Gammaproteobacteria..o.Xanthomonadales..f.Xanthomonadaceae..g.Pseudoxanthomonas..s.mexicana	0.657	0.05	*
p.Firmicutes..c.Bacilli..o.Lactobacillales..f.Streptococcaceae..g.Streptococcus..s.5	0.637	0.02	*
p.Firmicutes..c.Bacilli..o.Lactobacillales..f.Carnobacteriaceae..g.Desemzia..s	0.616	0.01	**
Unassigned.29	0.599	0.01	**
p.Firmicutes..c.Bacilli..o.Bacillales..f.Staphylococcaceae..g.Jeotgalicoccus..s.psychrophilus	0.55	0.02	*
Unassigned.59	0.548	0.01	**
p.Firmicutes..c.Bacilli..o.Lactobacillales..f.Streptococcaceae..g.Streptococcus..s.36	0.532	0.01	**
p.Firmicutes..c.Bacilli..o.Bacillales..f.Planococcaceae..g.Planomicrobium..s.4	0.518	0.01	**
p.Firmicutes..c.Bacilli..o.Bacillales..f.Staphylococcaceae..g.Jeotgalicoccus..s.4	0.514	0.01	**
Unassigned.128	0.5	0.01	**
p.Actinobacteria..c.Actinobacteria..o.Actinomycetales..f.Corynebacteriaceae..g.Corynebacterium..s.9	0.496	0.04	*
p.Proteobacteria..c.Gammaproteobacteria..o.Xanthomonadales..f.Xanthomonadaceae..g...s.11	0.492	0.01	**
p.Proteobacteria..c.Gammaproteobacteria..o.Pseudomonadales..f.Pseudomonadaceae..g.Pseudomonas..s.56	0.475	0.03	*
p.Proteobacteria..c.Alphaproteobacteria..o.Rhizobiales..f.Rhizobiaceae.3	0.467	0.04	*
p.Proteobacteria..c.Gammaproteobacteria..o.Enterobacteriales..f.Enterobacteriaceae..g...s.175	0.461	0.01	**
p.Actinobacteria..c.Actinobacteria..o.Actinomycetales..f.Gordoniaceae..g.Gordonia..s.1	0.458	0.03	*
p.Proteobacteria..c.Gammaproteobacteria..o.Pseudomonadales..f.Pseudomonadaceae..g.Pseudomonas..s.154	0.452	0.05	*
p.Actinobacteria..c.Actinobacteria..o.Actinomycetales..f.Dietziaceae..g.Dietzia..s.6	0.443	0.02	*
p.Proteobacteria..c.Gammaproteobacteria..o.Pseudomonadales..f.Pseudomonadaceae..g.Pseudomonas.9	0.439	0.02	*
p.Proteobacteria..c.Gammaproteobacteria..o.Pseudomonadales..f.Pseudomonadaceae..g...s.89	0.435	0.02	*
p.Actinobacteria..c.Actinobacteria..o.Actinomycetales..f.Corynebacteriaceae..g.Corynebacterium..s.36	0.43	0.04	*
p.Proteobacteria..c.Betaproteobacteria..o.Burkholderiales..f.Comamonadaceae..g...s.34	0.43	0.01	**
p.Firmicutes..c.Bacilli..o.Bacillales..f.Staphylococcaceae..g.Macrococcus..s.1	0.421	0.01	**
p.Bacteroidetes..c.Cytophagia..o.Cytophagales..f.Cytophagaceae..g.Hymenobacter..s.2	0.415	0.03	*
p.Proteobacteria..c.Gammaproteobacteria..o.Enterobacteriales..f.Enterobacteriaceae..g...s.148	0.413	0.02	*
p.Proteobacteria..c.Gammaproteobacteria..o.Xanthomonadales..f.Xanthomonadaceae..g...s.51	0.407	0.03	*
p.Actinobacteria..c.Actinobacteria..o.Actinomycetales..f.Micrococcaceae..g.Arthrobacter	0.407	0.01	**
p.Proteobacteria..c.Gammaproteobacteria..o.Pseudomonadales..f.Moraxellaceae..g.Acinetobacter..s.191	0.404	0.02	*
p.Proteobacteria..c.Gammaproteobacteria..o.Pasteurellales..f.Pasteurellaceae.1	0.401	0.03	*
p.Proteobacteria..c.Alphaproteobacteria..o.Rhizobiales..f.Hyphomicrobiaceae..g.Devosia..s.9	0.381	0.05	*
p.Proteobacteria..c.Gammaproteobacteria..o.Xanthomonadales..f.Xanthomonadaceae..g...s.70	0.371	0.03	*
p.Proteobacteria..c.Alphaproteobacteria..o.Rhizobiales..f.Hyphomicrobiaceae..g.Devosia..s.10	0.369	0.03	*
p.Proteobacteria..c.Gammaproteobacteria..o.Pseudomonadales..f.Pseudomonadaceae..g.Pseudomonas..s.329	0.354	0.02	*
p.Firmicutes..c.Bacilli..o.Bacillales..f.Thermoactinomycetaceae..g.Planifilum..s	0.354	0.03	*
p.Proteobacteria..c.Gammaproteobacteria..o.Pseudomonadales..f.Pseudomonadaceae..g.Pseudomonas..s.276	0.348	0.05	*
p.Proteobacteria..c.Gammaproteobacteria..o.Pseudomonadales..f.Pseudomonadaceae..g.Pseudomonas..s.208	0.344	0.05	*
	Group	MY+T	#sps.	122
	stat	p.value
p.Actinobacteria..c.Actinobacteria..o.Actinomycetales..f.Corynebacteriaceae..g.Corynebacterium..s.1	0.835	0.01	**
p.Firmicutes..c.Bacilli..o.Lactobacillales..f.Aerococcaceae..g...s	0.809	0.01	**
p.Actinobacteria..c.Actinobacteria..o.Actinomycetales..f.Yaniellaceae..g.Yaniella..s	0.771	0.01	**
p.Proteobacteria..c.Gammaproteobacteria..o.Pseudomonadales..f.Moraxellaceae..g.Acinetobacter..s.16	0.745	0.01	**
p.Proteobacteria..c.Gammaproteobacteria..o.Oceanospirillales..f.Halomonadaceae..g.Halomonas..s	0.687	0.01	**
p.Firmicutes..c.Bacilli..o.Lactobacillales..f.Streptococcaceae..g.Streptococcus..s.3	0.672	0.02	*
p.Firmicutes..c.Bacilli..o.Bacillales..f.Staphylococcaceae..g.Salinicoccus..s.5	0.671	0.01	**
p.Firmicutes..c.Bacilli..o.Lactobacillales..f.Aerococcaceae..g.Alkalibacterium..s	0.659	0.01	**
p.Firmicutes..c.Bacilli..o.Lactobacillales..f.Lactobacillaceae..g.Lactobacillus..s.iners	0.65	0.01	**
p.Firmicutes..c.Bacilli..o.Lactobacillales..f.Aerococcaceae..g...s.5	0.649	0.01	**
p.Firmicutes..c.Clostridia..o.Clostridiales..f..Mogibacteriaceae...g...s	0.629	0.01	**
p.Proteobacteria..c.Gammaproteobacteria..o.Enterobacteriales..f.Enterobacteriaceae..g...s.23	0.625	0.01	**
p.Cyanobacteria..c.Chloroplast..o.Streptophyta..f...g...s.2	0.613	0.01	**
p.Firmicutes..c.Bacilli..o.Lactobacillales..f.Aerococcaceae..g...s.9	0.607	0.01	**
p.Proteobacteria..c.Gammaproteobacteria..o.Xanthomonadales..f.Xanthomonadaceae..g...s.6	0.603	0.01	**
p.Proteobacteria..c.Gammaproteobacteria..o.Xanthomonadales..f.Xanthomonadaceae..g...s.5	0.589	0.01	**
p.Bacteroidetes..c.Bacteroidia..o.Bacteroidales..f.Rikenellaceae..g...s.1	0.587	0.01	**
p.Firmicutes..c.Clostridia..o.Clostridiales..f.Ruminococcaceae..g...s.3	0.582	0.02	*
p.Firmicutes..c.Bacilli..o.Lactobacillales..f.Aerococcaceae..g...s.4	0.581	0.02	*
p.Firmicutes..c.Clostridia..o.Clostridiales..f.Veillonellaceae..g.Dialister..s	0.58	0.02	*
p.Firmicutes..c.Bacilli..o.Lactobacillales..f.Aerococcaceae..g...s.2	0.579	0.01	**
p.Proteobacteria..c.Gammaproteobacteria..o.Enterobacteriales..f.Enterobacteriaceae..g...s.48	0.574	0.01	**
p.Firmicutes..c.Clostridia..o.Clostridiales..f...g...s.2	0.565	0.01	**
p.Actinobacteria..c.Actinobacteria..o.Actinomycetales..f.Corynebacteriaceae..g.Corynebacterium..s.8	0.561	0.04	*
p.Proteobacteria..c.Gammaproteobacteria..o.Pseudomonadales..f.Moraxellaceae..g.Acinetobacter..s.49	0.559	0.03	*
p.Firmicutes..c.Clostridia..o.Clostridiales..f..Tissierellaceae...g.WAL_1855D..s	0.553	0.01	**
p.Firmicutes..c.Clostridia..o.Clostridiales..f...g...s.4	0.551	0.02	*
p.Proteobacteria..c.Gammaproteobacteria..o.Enterobacteriales..f.Enterobacteriaceae.26	0.547	0.01	**
p.Proteobacteria..c.Gammaproteobacteria..o.Xanthomonadales..f.Xanthomonadaceae..g...s.9	0.546	0.01	**
p.Firmicutes..c.Bacilli..o.Bacillales..f.Bacillaceae..g...s.2	0.545	0.01	**
p.Firmicutes..c.Clostridia..o.Clostridiales..f.Lachnospiraceae..g...s	0.545	0.01	**
p.Proteobacteria..c.Gammaproteobacteria..o.Pseudomonadales..f.Pseudomonadaceae..g.Pseudomonas..s.138	0.533	0.01	**
p.Firmicutes..c.Bacilli..o.Lactobacillales..f.Aerococcaceae..g.Alloiococcus	0.529	0.02	*
p.Firmicutes..c.Bacilli..o.Bacillales..f.Staphylococcaceae..g.Jeotgalicoccus..s.2	0.528	0.04	*
p.Firmicutes..c.Clostridia..o.Clostridiales..f...g...s.11	0.526	0.01	**
p.Firmicutes..c.Clostridia..o.Clostridiales..f.Ruminococcaceae..g...s.1	0.522	0.01	**
p.Firmicutes..c.Clostridia..o.Clostridiales..f..Mogibacteriaceae...g...s.4	0.522	0.01	**
p.Proteobacteria..c.Betaproteobacteria..o.Burkholderiales..f.Comamonadaceae.31	0.519	0.01	**
p.Proteobacteria..c.Gammaproteobacteria..o.Pseudomonadales..f.Moraxellaceae..g.Acinetobacter..s.51	0.518	0.01	**
p.Actinobacteria..c.Actinobacteria..o.Actinomycetales..f.Actinomycetaceae..g...s	0.515	0.02	*
p.Firmicutes..c.Clostridia..o.Clostridiales..f.Lachnospiraceae..g.Dorea..s	0.507	0.01	**
p.Firmicutes..c.Clostridia..o.Clostridiales..f...g...s.8	0.506	0.02	*
p.Proteobacteria..c.Gammaproteobacteria..o.Enterobacteriales..f.Enterobacteriaceae..g...s.28	0.503	0.03	*
p.Proteobacteria..c.Gammaproteobacteria..o.Pasteurellales..f.Pasteurellaceae..g.Aggregatibacter..s.3	0.502	0.03	*
p.Bacteroidetes..c.Bacteroidia..o.Bacteroidales..f.Bacteroidaceae..g...s.1	0.501	0.01	**
p.Firmicutes..c.Bacilli..o.Lactobacillales..f.Aerococcaceae..g...s.14	0.5	0.01	**
p.Proteobacteria..c.Gammaproteobacteria..o.Pseudomonadales..f.Moraxellaceae..g.Acinetobacter..s.61	0.498	0.05	*
p.Proteobacteria..c.Gammaproteobacteria..o.Pseudomonadales..f.Moraxellaceae..g.Acinetobacter..s.62	0.498	0.02	*
p.Firmicutes..c.Bacilli..o.Lactobacillales..f.Aerococcaceae..g...s.12	0.498	0.01	**
p.Firmicutes..c.Clostridia..o.Clostridiales..f.Ruminococcaceae..g...s.10	0.497	0.01	**
p.Actinobacteria..c.Actinobacteria..o.Actinomycetales..f.Yaniellaceae..g.Yaniella..s.5	0.496	0.01	**
p.Proteobacteria..c.Gammaproteobacteria..o.Pseudomonadales..f.Moraxellaceae..g.Acinetobacter..s.rhizosphaerae.10	0.496	0.03	*
p.Firmicutes..c.Clostridia..o.Clostridiales..f..Mogibacteriaceae...g...s.2	0.495	0.01	**
p.Proteobacteria..c.Gammaproteobacteria..o.Pseudomonadales..f.Moraxellaceae..g.Acinetobacter..s.85	0.488	0.02	*
p.Firmicutes..c.Clostridia..o.Clostridiales..f.Lachnospiraceae..g...s.2	0.488	0.02	*
p.Proteobacteria..c.Alphaproteobacteria..o.Caulobacterales..f.Caulobacteraceae..g...s.36	0.488	0.01	**
p.Actinobacteria..c.Actinobacteria..o.Actinomycetales..f.Corynebacteriaceae..g.Corynebacterium..s.45	0.487	0.01	**
p.Bacteroidetes..c.Bacteroidia..o.Bacteroidales..f...g...s.6	0.484	0.01	**
p.Firmicutes..c.Clostridia..o.Clostridiales..f...g...s.9	0.478	0.03	*
p.Proteobacteria..c.Gammaproteobacteria..o.Xanthomonadales..f.Xanthomonadaceae..g...s.45	0.478	0.02	*
p.Proteobacteria..c.Gammaproteobacteria..o.Pseudomonadales..f.Moraxellaceae..g.Acinetobacter..s.rhizosphaerae.29	0.473	0.01	**
p.Actinobacteria..c.Actinobacteria..o.Actinomycetales..f.Microbacteriaceae.2	0.471	0.01	**
p.Firmicutes..c.Bacilli..o.Lactobacillales..f.Aerococcaceae..g...s.13	0.467	0.02	*
p.Firmicutes..c.Bacilli..o.Lactobacillales..f.Streptococcaceae..g.Streptococcus..s.149	0.467	0.02	*
p.Proteobacteria..c.Gammaproteobacteria..o.Enterobacteriales..f.Enterobacteriaceae.20	0.466	0.05	*
p.Proteobacteria..c.Gammaproteobacteria..o.Pseudomonadales..f.Moraxellaceae..g.Moraxella..s.7	0.46	0.02	*
p.Proteobacteria..c.Gammaproteobacteria..o.Oceanospirillales..f.Halomonadaceae..g.Halomonas.1	0.459	0.01	**
p.Firmicutes..c.Bacilli..o.Bacillales..f.Staphylococcaceae..g.Salinicoccus..s.20	0.459	0.01	**
p.Proteobacteria..c.Gammaproteobacteria..o.Pseudomonadales..f.Moraxellaceae..g.Acinetobacter..s.rhizosphaerae.45	0.455	0.03	*
p.Proteobacteria..c.Gammaproteobacteria..o.Pasteurellales..f.Pasteurellaceae..g.Aggregatibacter	0.451	0.04	*
p.Proteobacteria..c.Betaproteobacteria..o.Neisseriales..f.Neisseriaceae..g...s.4	0.45	0.05	*
p.Bacteroidetes..c.Bacteroidia..o.Bacteroidales..f...g...s.7	0.45	0.02	*
p.Proteobacteria..c.Gammaproteobacteria..o.Xanthomonadales..f.Xanthomonadaceae..g...s.35	0.449	0.01	**
p.Firmicutes..c.Bacilli..o.Lactobacillales..f.Aerococcaceae..g...s.15	0.446	0.01	**
p.Proteobacteria..c.Gammaproteobacteria..o.Xanthomonadales..f.Xanthomonadaceae..g...s.49	0.434	0.02	*
p.Proteobacteria..c.Gammaproteobacteria..o.Pseudomonadales..f.Moraxellaceae..g.Acinetobacter..s.198	0.433	0.02	*
p.Proteobacteria..c.Gammaproteobacteria..o.Pasteurellales..f.Pasteurellaceae..g.Aggregatibacter..s.7	0.433	0.03	*
p.Firmicutes..c.Clostridia..o.Clostridiales..f.Lachnospiraceae..g.Coprococcus..s.1	0.43	0.05	*
Unassigned.61	0.429	0.03	*
p.Firmicutes..c.Clostridia..o.Clostridiales..f.Peptococcaceae..g.Peptococcus..s.1	0.429	0.03	*
Unassigned.76	0.429	0.01	**
p.Firmicutes..c.Bacilli..o.Bacillales..f.Bacillaceae..g...s.7	0.429	0.01	**
p.Proteobacteria..c.Gammaproteobacteria..o.Enterobacteriales..f.Enterobacteriaceae..g...s.239	0.429	0.01	**
p.Firmicutes..c.Bacilli..o.Lactobacillales..f.Aerococcaceae..g...s.23	0.429	0.01	**
p.Firmicutes..c.Clostridia..o.Clostridiales..f.Veillonellaceae..g.Veillonella..s	0.426	0.03	*
k.Archaea..p.Euryarchaeota..c.Methanomicrobia..o.Methanomicrobiales..f.Methanocorpusculaceae..g.Methanocorpusculum..s	0.423	0.01	**
p.Bacteroidetes..c.Bacteroidia..o.Bacteroidales..f.Bacteroidaceae..g.5.7N15..s.5	0.421	0.03	*
p.Bacteroidetes..c.Cytophagia..o.Cytophagales..f.Cytophagaceae..g.Adhaeribacter..s.1	0.42	0.03	*
p.Proteobacteria..c.Alphaproteobacteria..o.Sphingomonadales..f.Sphingomonadaceae..g.Sphingobium..s.9	0.418	0.04	*
p.Bacteroidetes..c.Bacteroidia..o.Bacteroidales..f.Prevotellaceae..g.Prevotella..s.3	0.417	0.04	*
p.Proteobacteria..c.Gammaproteobacteria..o.Xanthomonadales..f.Xanthomonadaceae..g.Stenotrophomonas.7	0.413	0.02	*
p.Proteobacteria..c.Gammaproteobacteria..o.Xanthomonadales..f.Xanthomonadaceae..g...s.37	0.411	0.05	*
p.Actinobacteria..c.Actinobacteria..o.Actinomycetales..f.Microbacteriaceae..g.Mycetocola..s	0.41	0.02	*
p.Firmicutes..c.Clostridia..o.Clostridiales..f.Ruminococcaceae..g...s.34	0.41	0.01	**
p.Firmicutes..c.Bacilli..o.Lactobacillales..f.Aerococcaceae..g...s.18	0.408	0.04	*
p.Firmicutes..c.Clostridia..o.Clostridiales..f.Ruminococcaceae..g...s.41	0.408	0.05	*
p.Firmicutes..c.Clostridia..o.Clostridiales..f.Clostridiaceae..g.Clostridium..s.7	0.406	0.04	*
p.Proteobacteria..c.Alphaproteobacteria..o.Rhizobiales..f.Brucellaceae..g.Ochrobactrum..s.41	0.405	0.05	*
p.Firmicutes..c.Clostridia..o.Clostridiales..f.Ruminococcaceae..g...s.52	0.404	0.03	*
p.Actinobacteria..c.Coriobacteriia..o.Coriobacteriales..f.Coriobacteriaceae..g...s.11	0.403	0.05	*
p.Firmicutes..c.Clostridia..o.Clostridiales..f..Mogibacteriaceae...g...s.3	0.403	0.05	*
p.Firmicutes..c.Bacilli..o.Lactobacillales..f.Streptococcaceae..g.Lactococcus..s.138	0.402	0.04	*
p.Proteobacteria..c.Gammaproteobacteria..o.Oceanospirillales..f.Halomonadaceae..g.Halomonas	0.397	0.04	*
p.Firmicutes..c.Clostridia..o.Clostridiales..f.Lachnospiraceae..g...s.19	0.397	0.01	**
p.Proteobacteria..c.Deltaproteobacteria..o.Desulfovibrionales..f.Desulfovibrionaceae..g.Desulfovibrio..s.1	0.397	0.02	*
p.Firmicutes..c.Clostridia..o.Clostridiales..f.Ruminococcaceae..g...s.49	0.397	0.04	*
p.Proteobacteria..c.Gammaproteobacteria..o.Xanthomonadales..f.Xanthomonadaceae..g...s.50	0.396	0.03	*
p.Firmicutes..c.Clostridia..o.Clostridiales..f.Lachnospiraceae..g.Blautia..s	0.39	0.02	*
p.Firmicutes..c.Bacilli..o.Lactobacillales..f.Streptococcaceae..g.Streptococcus..s.130	0.39	0.04	*
p.Firmicutes..c.Clostridia..o.Clostridiales..f.Ruminococcaceae..g...s.38	0.389	0.02	*
p.Proteobacteria..c.Gammaproteobacteria..o.Pseudomonadales..f.Moraxellaceae..g.Acinetobacter..s.rhizosphaerae.65	0.388	0.04	*
p.Proteobacteria..c.Gammaproteobacteria..o.Enterobacteriales..f.Enterobacteriaceae..g...s.182	0.388	0.03	*
p.Firmicutes..c.Bacilli..o.Lactobacillales..f.Lactobacillaceae..g.Lactobacillus..s.iners.1	0.385	0.04	*
p.Bacteroidetes..c.Bacteroidia..o.Bacteroidales..f.Rikenellaceae..g...s.7	0.383	0.02	*
p.Firmicutes..c.Bacilli..o.Lactobacillales..f.Aerococcaceae..g...s.28	0.375	0.02	*
p.Proteobacteria..c.Gammaproteobacteria..o.Xanthomonadales..f.Xanthomonadaceae..g...s.65	0.375	0.05	*
p.Proteobacteria..c.Betaproteobacteria..o.Neisseriales..f.Neisseriaceae..g.Neisseria..s.7	0.369	0.05	*
p.Firmicutes..c.Bacilli..o.Lactobacillales..f.Streptococcaceae..g.Streptococcus..s.79	0.363	0.05	*
p.Bacteroidetes..c.Bacteroidia..o.Bacteroidales..f..Odoribacteraceae...g.Odoribacter..s	0.363	0.04	*
p.Actinobacteria..c.Actinobacteria..o.Actinomycetales..f.Corynebacteriaceae..g.Corynebacterium..s.66	0.363	0.05	*
p.Fusobacteria..c.Fusobacteriia..o.Fusobacteriales..f.Fusobacteriaceae..g.Fusobacterium..s.23	0.363	0.05	*
p.Proteobacteria..c.Gammaproteobacteria..o.Xanthomonadales..f.Xanthomonadaceae..g...s.60	0.351	0.03	*
	Group	N+SY	#sps.	4
	stat	p.value
p.Proteobacteria..c.Gammaproteobacteria..o.Pseudomonadales..f.Moraxellaceae..g.Psychrobacter..s	0.906	0.01	**
p.Proteobacteria..c.Gammaproteobacteria..o.Enterobacteriales..f.Enterobacteriaceae..g.Erwinia..s.8	0.61	0.02	*
p.Firmicutes..c.Bacilli..o.Bacillales..f.Staphylococcaceae..g.Salinicoccus..s.7	0.44	0.05	*
p.Firmicutes..c.Bacilli..o.Bacillales..f.Listeriaceae..g.Brochothrix.22	0.37	0.04	*
	Group	N+T	#sps.	7
	stat	p.value
p.Proteobacteria..c.Gammaproteobacteria..o.Pseudomonadales..f.Moraxellaceae..g.Acinetobacter..s.rhizosphaerae.4	0.616	0.01	**
p.Proteobacteria..c.Gammaproteobacteria..o.Pseudomonadales..f.Moraxellaceae..g.Psychrobacter..s.1	0.582	0.02	*
p.Firmicutes..c.Clostridia..o.Clostridiales..f.Peptostreptococcaceae..g...s.2	0.529	0.02	*
p.Bacteroidetes..c.Bacteroidia..o.Bacteroidales..f.Bacteroidaceae..g...s	0.486	0.05	*
p.Tenericutes..c.Mollicutes..o.RF39..f...g...s.1	0.43	0.04	*
p.Bacteroidetes..c.Bacteroidia..o.Bacteroidales..f.Porphyromonadaceae..g.Paludibacter..s	0.411	0.03	*
p.Proteobacteria..c.Gammaproteobacteria..o.Pseudomonadales..f.Moraxellaceae..g.Acinetobacter..s.179	0.411	0.01	**
	Group	SY+T	#sps.	29
	stat	p.value
p.Proteobacteria..c.Gammaproteobacteria..o.Pseudomonadales..f.Moraxellaceae..g.Moraxella..s	0.827	0.01	**
p.Proteobacteria..c.Gammaproteobacteria..o.Pasteurellales..f.Pasteurellaceae..g.Mannheimia..s	0.723	0.01	**
p.Fusobacteria..c.Fusobacteriia..o.Fusobacteriales..f.Fusobacteriaceae..g.Fusobacterium..s	0.698	0.01	**
p.Firmicutes..c.Bacilli..o.Lactobacillales..f.Aerococcaceae..g.Facklamia..s.1	0.612	0.01	**
p.Firmicutes..c.Clostridia..o.Clostridiales..f..Tissierellaceae...g.Parvimonas..s	0.608	0.02	*
p.Bacteroidetes..c.Bacteroidia..o.Bacteroidales..f.Porphyromonadaceae..g.Porphyromonas..s.1	0.549	0.02	*
p.Bacteroidetes..c.Bacteroidia..o.Bacteroidales..f.BS11..g...s.1	0.542	0.01	**
p.Firmicutes..c.Clostridia..o.Clostridiales..f..Tissierellaceae...g.Helcococcus..s	0.524	0.03	*
p.Verrucomicrobia..c.Verrucomicrobiae..o.Verrucomicrobiales..f.Verrucomicrobiaceae..g.Akkermansia..s.1	0.499	0.03	*
p.Proteobacteria..c.Epsilonproteobacteria..o.Campylobacterales..f.Campylobacteraceae..g.Campylobacter..s	0.493	0.01	**
p.Proteobacteria..c.Gammaproteobacteria..o.Pseudomonadales..f.Moraxellaceae..g.Moraxella..s.8	0.484	0.01	**
p.Proteobacteria..c.Gammaproteobacteria..o.Pseudomonadales..f.Moraxellaceae..g...s.2	0.469	0.04	*
p.Bacteroidetes..c.Bacteroidia..o.Bacteroidales..f.Bacteroidaceae..g...s.2	0.465	0.02	*
p.Proteobacteria..c.Gammaproteobacteria..o.Pseudomonadales..f.Moraxellaceae..g.Acinetobacter..s.rhizosphaerae.47	0.452	0.02	*
p.Actinobacteria..c.Actinobacteria..o.Actinomycetales..f.Micrococcaceae..g.Nesterenkonia..s.2	0.452	0.01	**
p.Bacteroidetes..c.Bacteroidia..o.Bacteroidales..f.Prevotellaceae..g.Prevotella..s.14	0.448	0.01	**
p.Firmicutes..c.Bacilli..o.Lactobacillales..f.Aerococcaceae.1	0.437	0.01	**
p.Firmicutes..c.Clostridia..o.Clostridiales..f.Peptostreptococcaceae..g.Peptostreptococcus..s.anaerobius.1	0.431	0.01	**
p.Fusobacteria..c.Fusobacteriia..o.Fusobacteriales..f.Fusobacteriaceae..g.Fusobacterium..s.11	0.426	0.01	**
p.Firmicutes..c.Clostridia..o.Clostridiales..f.Ruminococcaceae..g...s.50	0.426	0.01	**
p.Firmicutes..c.Bacilli..o.Bacillales..f.Staphylococcaceae..g.Salinicoccus..s.13	0.42	0.04	*
p.Proteobacteria..c.Gammaproteobacteria..o.Pseudomonadales..f.Moraxellaceae..g.Moraxella..s.11	0.399	0.04	*
p.Bacteroidetes..c.Bacteroidia..o.Bacteroidales..f.Prevotellaceae..g.Prevotella..s.24	0.399	0.02	*
p.Proteobacteria..c.Gammaproteobacteria..o.Pseudomonadales..f.Pseudomonadaceae..g.Pseudomonas..s.242	0.369	0.04	*
p.Proteobacteria..c.Gammaproteobacteria..o.Pseudomonadales..f.Moraxellaceae..g.Moraxella..s.18	0.369	0.04	*
p.Proteobacteria..c.Gammaproteobacteria..o.Pseudomonadales..f.Moraxellaceae..g.Moraxella..s.19	0.369	0.04	*
p.Firmicutes..c.Clostridia..o.Clostridiales..f.Ruminococcaceae..g...s.69	0.369	0.04	*
p.Firmicutes..c.Clostridia..o.Clostridiales..f.Lachnospiraceae..g...s.32	0.369	0.04	*
p.Firmicutes..c.Clostridia..o.Clostridiales..f.Ruminococcaceae..g...s.76	0.358	0.04	*
	Group	L+M+MN	#sps.	1
	stat	p.value
p.Proteobacteria..c.Alphaproteobacteria..o.Rhizobiales..f.Brucellaceae..g.Ochrobactrum..s.38	0.38	0.03	*
	Group	L+M+MY	#sps.	11
	stat	p.value
p.Firmicutes..c.Bacilli..o.Lactobacillales..f.Lactobacillaceae..g.Lactobacillus..s.27	0.623	0.01	**
p.Proteobacteria..c.Gammaproteobacteria..o.Pseudomonadales..f.Pseudomonadaceae..g.Pseudomonas..s.101	0.61	0.01	**
p.Firmicutes..c.Bacilli..o.Gemellales..f.Gemellaceae..g.Gemella..s.1	0.588	0.05	*
p.Firmicutes..c.Bacilli..o.Lactobacillales..f.Lactobacillaceae..g.Lactobacillus..s.33	0.585	0.01	**
p.Firmicutes..c.Bacilli..o.Lactobacillales..f.Lactobacillaceae..g.Lactobacillus..s.48	0.547	0.03	*
p.Firmicutes..c.Bacilli..o.Lactobacillales..f.Lactobacillaceae..g.Lactobacillus..s.46	0.497	0.05	*
p.Firmicutes..c.Bacilli..o.Lactobacillales..f.Lactobacillaceae..g.Lactobacillus..s.37	0.487	0.05	*
p.Proteobacteria..c.Gammaproteobacteria..o.Pseudomonadales..f.Pseudomonadaceae..g.Pseudomonas..s.169	0.459	0.05	*
p.Proteobacteria..c.Betaproteobacteria..o.Burkholderiales..f.Comamonadaceae..g...s.49	0.447	0.04	*
p.Proteobacteria..c.Alphaproteobacteria..o.Caulobacterales..f.Caulobacteraceae..g.Brevundimonas..s.diminuta.6	0.396	0.04	*
p.Firmicutes..c.Bacilli..o.Lactobacillales..f.Lactobacillaceae.26	0.392	0.05	*
	Group	L+M+SY	#sps.	1
	stat	p.value
p.Proteobacteria..c.Gammaproteobacteria..o.Pseudomonadales..f.Pseudomonadaceae..g.Pseudomonas..s.383	0.442	0.03	*
	Group	L+M+T	#sps.	12
	stat	p.value
p.Proteobacteria..c.Alphaproteobacteria..o.Rhizobiales..f.Xanthobacteraceae	0.765	0.01	**
p.Proteobacteria..c.Betaproteobacteria..o.Burkholderiales..f.Comamonadaceae..g...s.11	0.745	0.01	**
p.Proteobacteria..c.Gammaproteobacteria..o.Enterobacteriales..f.Enterobacteriaceae..g...s.20	0.664	0.02	*
p.Proteobacteria..c.Gammaproteobacteria..o.Pseudomonadales..f.Pseudomonadaceae..g.Pseudomonas..s.35	0.608	0.04	*
p.Proteobacteria..c.Alphaproteobacteria..o.Rickettsiales..f...g...s.1	0.594	0.01	**
p.Firmicutes..c.Bacilli..o.Lactobacillales..f.Lactobacillaceae..g.Lactobacillus..s.16	0.566	0.05	*
p.Firmicutes..c.Bacilli..o.Lactobacillales..f.Lactobacillaceae..g.Lactobacillus..s.23	0.513	0.03	*
p.Proteobacteria..c.Gammaproteobacteria..o.Pseudomonadales..f.Pseudomonadaceae..g.Pseudomonas..s.115	0.499	0.03	*
p.Proteobacteria..c.Alphaproteobacteria..o.Rhizobiales..f.Phyllobacteriaceae.2	0.469	0.05	*
p.Proteobacteria..c.Alphaproteobacteria..o.Rhodospirillales..f.Rhodospirillaceae..g...s.4	0.418	0.01	**
p.Firmicutes..c.Bacilli..o.Lactobacillales..f.Lactobacillaceae..g.Lactobacillus..s.82	0.416	0.05	*
p.Firmicutes..c.Clostridia..o.Clostridiales..f.Veillonellaceae..g.Phascolarctobacterium..s.1	0.413	0.04	*
	Group	L+MN+MY	#sps.	8
	stat	p.value
p.Firmicutes..c.Bacilli..o.Lactobacillales..f.Streptococcaceae..g.Streptococcus..s.1	0.878	0.02	*
p.Proteobacteria..c.Gammaproteobacteria..o.Pseudomonadales..f.Pseudomonadaceae..g.Pseudomonas..s.68	0.559	0.02	*
p.Proteobacteria..c.Gammaproteobacteria..o.Xanthomonadales..f.Xanthomonadaceae..g.Stenotrophomonas..s.20	0.493	0.03	*
p.Proteobacteria..c.Gammaproteobacteria.13	0.437	0.01	**
p.Proteobacteria..c.Alphaproteobacteria..o.Rhizobiales..f...g...s.7	0.435	0.03	*
p.Actinobacteria..c.Actinobacteria..o.Actinomycetales..f.Microbacteriaceae..g.Microbacterium..s.20	0.418	0.03	*
p.Proteobacteria..c.Gammaproteobacteria..o.Pseudomonadales..f.Moraxellaceae..g.Moraxella..s.14	0.39	0.05	*
p.Proteobacteria..c.Gammaproteobacteria..o.Enterobacteriales..f.Enterobacteriaceae..g.Erwinia..s.119	0.367	0.04	*
	Group	L+MN+N	#sps.	2
	stat	p.value
p.Proteobacteria..c.Gammaproteobacteria..o.Xanthomonadales..f.Xanthomonadaceae..g...s.23	0.459	0.02	*
p.Proteobacteria..c.Gammaproteobacteria..o.Xanthomonadales..f.Xanthomonadaceae..g.Stenotrophomonas..s.23	0.38	0.05	*
	Group	L+MN+SY	#sps.	1
	stat	p.value
p.Proteobacteria..c.Gammaproteobacteria..o.Xanthomonadales..f.Xanthomonadaceae..g.Stenotrophomonas.1	0.483	0.01	**
	Group	L+MN+T	#sps.	2
	stat	p.value
p.Proteobacteria..c.Alphaproteobacteria..o.Rhizobiales..f.Brucellaceae..g.Ochrobactrum..s.6	0.645	0.01	**
p.Proteobacteria..c.Gammaproteobacteria..o.Pseudomonadales..f.Moraxellaceae..g.Enhydrobacter..s.22	0.532	0.01	**
	Group	L+MY+N	#sps.	5
	stat	p.value
p.Proteobacteria..c.Gammaproteobacteria..o.Pseudomonadales..f.Pseudomonadaceae..g...s.8	0.611	0.01	**
p.Firmicutes..c.Bacilli..o.Lactobacillales..f.Streptococcaceae..g.Lactococcus..s.22	0.547	0.02	*
p.Firmicutes..c.Bacilli..o.Lactobacillales..f.Lactobacillaceae.2	0.542	0.02	*
p.Firmicutes..c.Bacilli..o.Lactobacillales..f.Lactobacillaceae..g.Lactobacillus.1	0.494	0.03	*
p.Firmicutes..c.Bacilli..o.Lactobacillales..f.Lactobacillaceae.8	0.473	0.02	*
	Group	L+MY+SY	#sps.	4
	stat	p.value
p.Proteobacteria..c.Gammaproteobacteria..o.Xanthomonadales..f.Xanthomonadaceae..g.Stenotrophomonas..s.9	0.513	0.04	*
p.Proteobacteria..c.Betaproteobacteria..o.Burkholderiales..f...g...s.2	0.423	0.04	*
p.Proteobacteria..c.Gammaproteobacteria..o.Xanthomonadales..f.Xanthomonadaceae..g.Stenotrophomonas..s.36	0.419	0.04	*
p.Firmicutes..c.Bacilli..o.Lactobacillales..f.Lactobacillaceae..g.Lactobacillus..s.mucosae.3	0.416	0.05	*
	Group	L+MY+T	#sps.	15
	stat	p.value
p.Proteobacteria..c.Gammaproteobacteria..o.Pseudomonadales..f.Moraxellaceae..g.Acinetobacter..s.11	0.812	0.01	**
p.Proteobacteria..c.Gammaproteobacteria..o.Pseudomonadales..f.Pseudomonadaceae..g.Pseudomonas..s.9	0.778	0.01	**
p.Proteobacteria..c.Gammaproteobacteria..o.Pseudomonadales..f.Pseudomonadaceae..g.Pseudomonas..s.62	0.607	0.02	*
p.Proteobacteria..c.Gammaproteobacteria..o.Enterobacteriales..f.Enterobacteriaceae.18	0.582	0.01	**
p.Proteobacteria..c.Alphaproteobacteria..o.Caulobacterales..f.Caulobacteraceae..g...s.14	0.573	0.01	**
p.Proteobacteria..c.Gammaproteobacteria..o.Pseudomonadales..f.Moraxellaceae..g.Acinetobacter..s.rhizosphaerae.25	0.567	0.01	**
p.Bacteroidetes..c..Saprospirae...o..Saprospirales...f.Chitinophagaceae..g.Sediminibacterium..s.4	0.545	0.01	**
p.Proteobacteria..c.Betaproteobacteria..o.Methylophilales..f.Methylophilaceae..g...s.2	0.522	0.01	**
Unassigned.53	0.481	0.04	*
p.Proteobacteria..c.Betaproteobacteria..o.Methylophilales..f.Methylophilaceae..g.Methylotenera..s.mobilis.3	0.478	0.02	*
p.Proteobacteria..c.Alphaproteobacteria..o.Rhizobiales..f.Brucellaceae..g.Ochrobactrum..s.22	0.454	0.02	*
p.Firmicutes..c.Bacilli..o.Lactobacillales..f.Lactobacillaceae..g.Lactobacillus..s.59	0.442	0.03	*
p.Proteobacteria..c.Alphaproteobacteria..o.Caulobacterales..f.Caulobacteraceae..g...s.29	0.43	0.04	*
p.Proteobacteria..c.Gammaproteobacteria..o.Xanthomonadales..f.Sinobacteraceae..g...s.9	0.423	0.01	**
p.Proteobacteria..c.Alphaproteobacteria..o.Caulobacterales..f.Caulobacteraceae..g.Phenylobacterium..s.3	0.412	0.03	*
	Group	L+N+T	#sps.	3
	stat	p.value
p.Firmicutes..c.Bacilli..o.Lactobacillales..f.Streptococcaceae..g.Streptococcus..s.22	0.569	0.02	*
p.Proteobacteria..c.Alphaproteobacteria..o.Caulobacterales..f.Caulobacteraceae..g.Asticcacaulis..s.1	0.538	0.02	*
p.Proteobacteria..c.Gammaproteobacteria..o.Pseudomonadales..f.Pseudomonadaceae..g.Pseudomonas..s.202	0.469	0.02	*
	Group	L+SY+T	#sps.	2
	stat	p.value
p.Proteobacteria..c.Alphaproteobacteria..o.Sphingomonadales..f.Sphingomonadaceae..g.Sphingobium..s.6	0.471	0.02	*
p..Thermi...c.Deinococci..o.Thermales..f.Thermaceae..g.Thermus..s.10	0.422	0.05	*
	Group	M+MN+MY	#sps.	6
	stat	p.value
p.Bacteroidetes..c.Flavobacteriia..o.Flavobacteriales..f.Flavobacteriaceae..g.Flavobacterium..s	0.828	0.01	**
p.Proteobacteria..c.Gammaproteobacteria..o.Enterobacteriales..f.Enterobacteriaceae..g...s.52	0.664	0.01	**
p.Firmicutes..c.Bacilli..o.Lactobacillales..f.Streptococcaceae..g.Lactococcus..s.12	0.555	0.01	**
p.Proteobacteria..c.Gammaproteobacteria..o.Enterobacteriales..f.Enterobacteriaceae..g...s.88	0.514	0.03	*
p.Proteobacteria..c.Alphaproteobacteria..o.Rhizobiales..f.Brucellaceae..g.Ochrobactrum..s.13	0.499	0.02	*
p.Firmicutes..c.Bacilli..o.Lactobacillales..f.Streptococcaceae..g.Lactococcus..s.31	0.466	0.01	**
	Group	M+MN+N	#sps.	1
	stat	p.value
p.Proteobacteria..c.Gammaproteobacteria..o.Enterobacteriales..f.Enterobacteriaceae.9	0.448	0.04	*
	Group	M+MN+T	#sps.	2
	stat	p.value
p.Firmicutes..c.Bacilli..o.Bacillales..f.Staphylococcaceae..g.Staphylococcus	0.667	0.05	*
p.Firmicutes..c.Bacilli..o.Lactobacillales..f.Leuconostocaceae..g.Leuconostoc..s.31	0.501	0.04	*
	Group	M+MY+N	#sps.	4
	stat	p.value
p.Firmicutes..c.Bacilli..o.Bacillales..f.Staphylococcaceae..g.Staphylococcus.1	0.617	0.01	**
p.Firmicutes..c.Bacilli..o.Lactobacillales..f.Lactobacillaceae.4	0.536	0.02	*
p.Firmicutes..c.Bacilli..o.Bacillales..f.Planococcaceae..g...s.4	0.427	0.03	*
p.Firmicutes..c.Bacilli..o.Bacillales..f...g...s.1	0.394	0.04	*
	Group	M+MY+SY	#sps.	8
	stat	p.value
p.Actinobacteria..c.Actinobacteria..o.Actinomycetales..f.Nocardioidaceae..g...s.3	0.535	0.02	*
p.Firmicutes..c.Bacilli..o.Bacillales..f.Planococcaceae.11	0.531	0.01	**
p.Proteobacteria..c.Gammaproteobacteria..o.Pseudomonadales..f.Pseudomonadaceae..g.Pseudomonas..s.98	0.517	0.05	*
p.Proteobacteria..c.Gammaproteobacteria..o.Pseudomonadales..f.Pseudomonadaceae..g.Pseudomonas..s.227	0.461	0.03	*
p.Proteobacteria..c.Alphaproteobacteria..o.Rhizobiales..f.Rhizobiaceae..g.Agrobacterium..s.4	0.455	0.05	*
p.Proteobacteria..c.Alphaproteobacteria..o.Rhizobiales..f.Rhizobiaceae..g.Agrobacterium..s.7	0.41	0.04	*
p..Thermi...c.Deinococci..o.Thermales..f.Thermaceae..g.Thermus..s.53	0.405	0.03	*
p.Actinobacteria..c.Actinobacteria..o.Actinomycetales..f.Corynebacteriaceae..g.Corynebacterium..s.74	0.396	0.01	**
	Group	M+MY+T	#sps.	10
	stat	p.value
p.Proteobacteria..c.Gammaproteobacteria..o.Pseudomonadales..f.Moraxellaceae..g.Acinetobacter..s.rhizosphaerae.9	0.65	0.01	**
p.Proteobacteria..c.Gammaproteobacteria..o.Pseudomonadales..f.Moraxellaceae..g.Acinetobacter..s.rhizosphaerae.24	0.562	0.01	**
p.Proteobacteria..c.Gammaproteobacteria..o.Pseudomonadales..f.Moraxellaceae..g.Acinetobacter..s.69	0.531	0.04	*
p.Firmicutes..c.Bacilli..o.Bacillales..f.Planococcaceae..g...s.2	0.485	0.02	*
p.Proteobacteria..c.Gammaproteobacteria..o.Pseudomonadales..f.Pseudomonadaceae..g.Pseudomonas..s.129	0.469	0.03	*
p.Proteobacteria..c.Alphaproteobacteria..o.Caulobacterales..f.Caulobacteraceae..g.Phenylobacterium..s.1	0.459	0.03	*
p.Firmicutes..c.Bacilli..o.Bacillales..f.Staphylococcaceae..g.Salinicoccus..s.16	0.456	0.01	**
p.Firmicutes..c.Bacilli..o.Gemellales..f.Gemellaceae..g...s.1	0.403	0.05	*
p.Firmicutes..c.Bacilli..o.Lactobacillales..f.Streptococcaceae..g.Streptococcus..s.123	0.377	0.05	*
p.Firmicutes..c.Clostridia..o.Clostridiales..f...g...s.49	0.365	0.05	*
	Group	M+SY+T	#sps.	2
	stat	p.value
p..Thermi...c.Deinococci..o.Thermales..f.Thermaceae..g.Thermus..s.15	0.454	0.03	*
p.Tenericutes..c.Mollicutes..o.RF39..f...g...s.6	0.411	0.05	*
	Group	MN+MY+N	#sps.	6
	stat	p.value
p.Proteobacteria..c.Gammaproteobacteria..o.Pseudomonadales..f.Moraxellaceae..g.Acinetobacter..s.7	0.822	0.01	**
p.Bacteroidetes..c.Flavobacteriia..o.Flavobacteriales..f..Weeksellaceae...g.Chryseobacterium..s.3	0.704	0.02	*
p.Proteobacteria..c.Gammaproteobacteria..o.Pseudomonadales..f.Pseudomonadaceae..g.Pseudomonas..s.47	0.6	0.01	**
p.Proteobacteria..c.Gammaproteobacteria..o.Pseudomonadales..f.Pseudomonadaceae..g.Pseudomonas..s.139	0.466	0.03	*
p.Proteobacteria..c.Gammaproteobacteria..o.Xanthomonadales..f.Xanthomonadaceae..g...s.20	0.433	0.03	*
p.Firmicutes..c.Bacilli..o.Lactobacillales..f.Streptococcaceae..g.Streptococcus..s.141	0.415	0.03	*
	Group	MN+MY+SY	#sps.	8
	stat	p.value
p.Proteobacteria..c.Gammaproteobacteria..o.Xanthomonadales..f.Xanthomonadaceae..g.Stenotrophomonas..s.4	0.669	0.01	**
p.Firmicutes..c.Bacilli..o.Bacillales..f.Planococcaceae..g.Planomicrobium..s.1	0.613	0.01	**
p.Firmicutes..c.Bacilli..o.Bacillales..f.Planococcaceae..g.Planomicrobium..s.2	0.592	0.01	**
p.Proteobacteria..c.Gammaproteobacteria..o.Pasteurellales..f.Pasteurellaceae	0.581	0.01	**
p.Proteobacteria..c.Gammaproteobacteria..o.Xanthomonadales..f.Xanthomonadaceae..g...s.8	0.488	0.04	*
p.Proteobacteria..c.Gammaproteobacteria..o.Xanthomonadales..f.Xanthomonadaceae..g...s.26	0.446	0.03	*
p.Firmicutes..c.Clostridia..o.Clostridiales..f.Veillonellaceae..g.Phascolarctobacterium..s.2	0.444	0.01	**
p.Proteobacteria..c.Alphaproteobacteria..o.Rhizobiales..f.Brucellaceae..g.Ochrobactrum..s.44	0.403	0.02	*
	Group	MN+MY+T	#sps.	24
	stat	p.value
p.Proteobacteria..c.Gammaproteobacteria..o.Pseudomonadales..f.Moraxellaceae..g.Acinetobacter	0.811	0.01	**
p.Proteobacteria..c.Gammaproteobacteria..o.Pseudomonadales..f.Moraxellaceae..g.Acinetobacter..s.4	0.795	0.01	**
p.Proteobacteria..c.Gammaproteobacteria..o.Pseudomonadales..f.Moraxellaceae..g.Enhydrobacter..s.5	0.686	0.01	**
p.Actinobacteria..c.Actinobacteria..o.Actinomycetales..f.Micrococcaceae	0.637	0.03	*
p.Bacteroidetes..c.Bacteroidia..o.Bacteroidales..f.Porphyromonadaceae..g.Porphyromonas..s.4	0.612	0.01	**
p.Proteobacteria..c.Alphaproteobacteria..o.Rhizobiales..f.Bradyrhizobiaceae..g...s.4	0.525	0.03	*
p.Firmicutes..c.Bacilli..o.Lactobacillales..f.Streptococcaceae..g.Lactococcus..s.garvieae	0.523	0.03	*
p.Proteobacteria..c.Gammaproteobacteria..o.Pseudomonadales..f.Moraxellaceae..g.Enhydrobacter..s.25	0.508	0.01	**
p.Proteobacteria..c.Gammaproteobacteria..o.Xanthomonadales..f.Xanthomonadaceae..g...s.34	0.498	0.01	**
p.Proteobacteria..c.Gammaproteobacteria..o.Pseudomonadales..f.Moraxellaceae..g.Acinetobacter..s.rhizosphaerae.23	0.497	0.02	*
Unassigned.35	0.493	0.05	*
p.Proteobacteria..c.Gammaproteobacteria..o.Pseudomonadales..f.Moraxellaceae..g.Acinetobacter..s.42	0.485	0.03	*
p.Proteobacteria..c.Gammaproteobacteria..o.Pseudomonadales..f.Moraxellaceae..g.Acinetobacter..s.33	0.48	0.04	*
p.Proteobacteria..c.Gammaproteobacteria..o.Pseudomonadales..f.Moraxellaceae..g.Acinetobacter..s.21	0.477	0.05	*
p.Proteobacteria..c.Gammaproteobacteria..o.Pseudomonadales..f.Moraxellaceae..g.Enhydrobacter..s.50	0.476	0.04	*
p.Proteobacteria..c.Gammaproteobacteria..o.Pseudomonadales..f.Moraxellaceae..g.Acinetobacter..s.30	0.473	0.02	*
p.Proteobacteria..c.Gammaproteobacteria..o.Pseudomonadales..f.Pseudomonadaceae..g.Pseudomonas.1	0.466	0.05	*
p.Firmicutes..c.Bacilli..o.Lactobacillales..f.Streptococcaceae..g.Lactococcus..s.89	0.431	0.02	*
p.Firmicutes..c.Bacilli..o.Lactobacillales..f.Streptococcaceae..g.Streptococcus..s.99	0.428	0.04	*
p.Proteobacteria..c.Gammaproteobacteria..o.Pseudomonadales..f.Moraxellaceae..g.Acinetobacter..s.92	0.422	0.03	*
p.Firmicutes..c.Bacilli..o.Lactobacillales..f.Leuconostocaceae..g.Leuconostoc..s.54	0.418	0.05	*
p.Proteobacteria..c.Gammaproteobacteria..o.Pseudomonadales..f.Moraxellaceae..g.Acinetobacter..s.116	0.415	0.05	*
p.Proteobacteria..c.Gammaproteobacteria..o.Pseudomonadales..f.Moraxellaceae..g.Acinetobacter.6	0.394	0.04	*
p.Proteobacteria..c.Betaproteobacteria..o.Burkholderiales..f.Comamonadaceae..g.Comamonas..s.7	0.375	0.04	*
	Group	MN+N+T	#sps.	5
	stat	p.value
p.Proteobacteria..c.Gammaproteobacteria..o.Pseudomonadales..f.Pseudomonadaceae.1	0.683	0.01	**
p.Firmicutes..c.Bacilli..o.Bacillales..f.Staphylococcaceae..g.Macrococcus..s.caseolyticus.1	0.678	0.04	*
p.Firmicutes..c.Bacilli..o.Bacillales..f.Staphylococcaceae..g.Salinicoccus..s.2	0.472	0.03	*
p.Firmicutes..c.Bacilli..o.Lactobacillales..f.Aerococcaceae..g.Facklamia..s.4	0.47	0.05	*
p.Proteobacteria..c.Gammaproteobacteria..o.Pseudomonadales..f.Pseudomonadaceae..g.Pseudomonas.6	0.463	0.04	*
	Group	MN+SY+T	#sps.	4
	stat	p.value
p.Proteobacteria..c.Betaproteobacteria..o.Neisseriales..f.Neisseriaceae..g.Kingella..s	0.592	0.01	**
p.Proteobacteria..c.Gammaproteobacteria..o.Pseudomonadales..f.Moraxellaceae..g.Enhydrobacter..s.26	0.565	0.02	*
p.Bacteroidetes..c.Cytophagia..o.Cytophagales..f.Cytophagaceae..g.Pontibacter..s.2	0.439	0.04	*
p.Firmicutes..c.Bacilli..o.Lactobacillales..f.Streptococcaceae..g.Streptococcus..s.125	0.378	0.05	*
	Group	MY+N+SY	#sps.	22
	stat	p.value
p.Firmicutes..c.Bacilli..o.Bacillales..f.Listeriaceae..g.Brochothrix	0.919	0.01	**
p.Firmicutes..c.Bacilli..o.Lactobacillales..f.Enterococcaceae..g.Vagococcus..s	0.686	0.04	*
p.Firmicutes..c.Bacilli..o.Bacillales..f.Listeriaceae..g.Brochothrix.2	0.664	0.01	**
p.Proteobacteria..c.Betaproteobacteria..o.Burkholderiales..f.Comamonadaceae..g...s.8	0.616	0.01	**
p.Firmicutes..c.Bacilli..o.Bacillales..f.Listeriaceae.2	0.502	0.03	*
p.Firmicutes..c.Bacilli..o.Lactobacillales..f.Carnobacteriaceae..g.Trichococcus..s	0.49	0.05	*
p.Actinobacteria..c.Actinobacteria..o.Actinomycetales..f.Micrococcaceae..g.Arthrobacter..s.5	0.487	0.03	*
p.Proteobacteria..c.Gammaproteobacteria..o.Pseudomonadales..f.Moraxellaceae..g.Acinetobacter..s.67	0.486	0.04	*
p.Actinobacteria..c.Actinobacteria..o.Actinomycetales..f.Microbacteriaceae..g...s.3	0.483	0.01	**
p.Firmicutes..c.Bacilli..o.Lactobacillales..f.Enterococcaceae..g.Enterococcus..s.5	0.478	0.02	*
p.Firmicutes..c.Bacilli..o.Bacillales..f.Listeriaceae..g.Brochothrix.11	0.465	0.03	*
p.Firmicutes..c.Bacilli..o.Bacillales..f.Listeriaceae..g.Brochothrix.6	0.462	0.04	*
p.Firmicutes..c.Bacilli..o.Bacillales..f.Listeriaceae.1	0.459	0.05	*
p.Proteobacteria..c.Gammaproteobacteria..o.Pseudomonadales..f.Moraxellaceae..g.Acinetobacter..s.88	0.448	0.03	*
p.Firmicutes..c.Bacilli..o.Bacillales..f.Listeriaceae..g.Brochothrix.10	0.444	0.03	*
p.Firmicutes..c.Bacilli..o.Bacillales..f.Listeriaceae..g.Brochothrix.18	0.428	0.03	*
p.Firmicutes..c.Bacilli..o.Bacillales..f.Listeriaceae..g.Brochothrix.9	0.408	0.04	*
p.Firmicutes..c.Bacilli..o.Bacillales..f.Listeriaceae.3	0.408	0.04	*
p.Firmicutes..c.Bacilli..o.Bacillales..f.Listeriaceae.5	0.408	0.03	*
p.Firmicutes..c.Bacilli..o.Bacillales..f.Listeriaceae..g.Brochothrix.14	0.408	0.02	*
p.Proteobacteria..c.Betaproteobacteria..o.Burkholderiales..f.Comamonadaceae.39	0.401	0.04	*
p.Proteobacteria..c.Betaproteobacteria..o.Burkholderiales..f.Comamonadaceae..g.Schlegelella..s	0.365	0.02	*
	Group	MY+N+T	#sps.	7
	stat	p.value
p.Firmicutes..c.Clostridia..o.Clostridiales..f.Lachnospiraceae..g.Butyrivibrio..s.1	0.665	0.01	**
p.Actinobacteria..c.Actinobacteria..o.Actinomycetales..f.Actinomycetaceae..g.Actinomyces..s.1	0.657	0.01	**
p.Firmicutes..c.Bacilli..o.Lactobacillales..f.Aerococcaceae..g.Facklamia..s	0.631	0.02	*
p.Firmicutes..c.Clostridia..o.Clostridiales..f.Peptostreptococcaceae..g...s.1	0.63	0.04	*
p.Firmicutes..c.Bacilli..o.Lactobacillales..f.Streptococcaceae..g.Streptococcus..s.6	0.602	0.03	*
p.Firmicutes..c.Clostridia..o.Clostridiales..f.Lachnospiraceae..g...s.1	0.498	0.01	**
p.Firmicutes..c.Clostridia..o.Clostridiales..f...g...s.5	0.469	0.05	*
	Group	MY+SY+T	#sps.	18
	stat	p.value
p.Firmicutes..c.Bacilli..o.Bacillales..f.Staphylococcaceae..g.Jeotgalicoccus..s	0.756	0.01	**
p.Firmicutes..c.Bacilli..o.Lactobacillales..f.Streptococcaceae..g.Streptococcus..s.minor	0.683	0.01	**
p.Firmicutes..c.Clostridia..o.Clostridiales..f.Peptostreptococcaceae..g.Peptostreptococcus..s.anaerobius	0.678	0.01	**
p.Bacteroidetes..c.Flavobacteriia..o.Flavobacteriales..f..Weeksellaceae...g...s.1	0.631	0.01	**
p.Firmicutes..c.Bacilli..o.Lactobacillales..f.Aerococcaceae..g...s.3	0.627	0.01	**
p.Bacteroidetes..c.Bacteroidia..o.Bacteroidales..f.Porphyromonadaceae..g.Porphyromonas..s	0.563	0.03	*
p.Firmicutes..c.Clostridia..o.Clostridiales..f.Ruminococcaceae..g...s.2	0.544	0.02	*
p.Firmicutes..c.Clostridia..o.Clostridiales..f.Ruminococcaceae..g...s.16	0.515	0.04	*
p.Firmicutes..c.Bacilli..o.Lactobacillales..f.Aerococcaceae..g...s.8	0.493	0.01	**
p.Firmicutes..c.Clostridia..o.Clostridiales..f.Ruminococcaceae..g...s.15	0.491	0.01	**
p.Firmicutes..c.Clostridia..o.Clostridiales..f.Veillonellaceae..g.Phascolarctobacterium..s	0.485	0.02	*
p.Firmicutes..c.Clostridia..o.Clostridiales..f.Ruminococcaceae..g...s.8	0.461	0.03	*
p.Proteobacteria..c.Gammaproteobacteria..o.Xanthomonadales..f.Xanthomonadaceae.3	0.451	0.01	**
p.Firmicutes..c.Clostridia..o.Clostridiales..f...g...s.18	0.434	0.02	*
p.Firmicutes..c.Clostridia..o.Clostridiales..f.Ruminococcaceae..g...s.26	0.397	0.02	*
p.Gemmatimonadetes..c.Gemmatimonadetes..o.Gemmatimonadales..f...g...s	0.393	0.02	*
p.Firmicutes..c.Clostridia..o.Clostridiales..f.Veillonellaceae..g.Selenomonas..s.ruminantium	0.357	0.03	*
p.Firmicutes..c.Clostridia..o.Clostridiales..f...g...s.81	0.336	0.05	*
	Group	L+M+MN+MY	#sps.	1
	stat	p.value
p.Proteobacteria..c.Gammaproteobacteria..o.Pseudomonadales..f.Pseudomonadaceae..g.Pseudomonas..s.102	0.617	0.02	*
	Group	L+M+MN+SY	#sps.	1
	stat	p.value
p.Firmicutes..c.Bacilli..o.Lactobacillales..f...g...s.17	0.458	0.03	*
	Group	L+M+MY+N	#sps.	7
	stat	p.value
p.Firmicutes..c.Bacilli..o.Lactobacillales..f.Lactobacillaceae.1	0.799	0.01	**
p.Firmicutes..c.Bacilli..o.Lactobacillales..f.Lactobacillaceae..g.Lactobacillus..s.2	0.798	0.02	*
p.Firmicutes..c.Bacilli..o.Lactobacillales..f.Lactobacillaceae..g.Lactobacillus..s.7	0.76	0.01	**
p.Proteobacteria..c.Gammaproteobacteria..o.Pseudomonadales..f.Pseudomonadaceae..g.Pseudomonas..s.49	0.63	0.03	*
p.Firmicutes..c.Bacilli..o.Lactobacillales..f.Lactobacillaceae.7	0.53	0.01	**
p.Firmicutes..c.Bacilli..o.Lactobacillales..f.Lactobacillaceae.13	0.436	0.02	*
p.Firmicutes..c.Bacilli..o.Lactobacillales..f.Lactobacillaceae.17	0.43	0.05	*
	Group	L+M+MY+SY	#sps.	5
	stat	p.value
p.Proteobacteria..c.Gammaproteobacteria..o.Pseudomonadales..f.Pseudomonadaceae..g.Pseudomonas..s.23	0.699	0.01	**
p.Proteobacteria..c.Betaproteobacteria..o.Burkholderiales..f.Comamonadaceae..g.Hydrogenophaga..s.4	0.627	0.01	**
p.Proteobacteria..c.Betaproteobacteria..o.Burkholderiales..f.Comamonadaceae..g.Tepidimonas..s.9	0.499	0.02	*
p.Proteobacteria..c.Alphaproteobacteria..o.Caulobacterales..f.Caulobacteraceae..g...s.17	0.493	0.03	*
p.Proteobacteria..c.Betaproteobacteria..o.Burkholderiales..f.Comamonadaceae..g.Tepidimonas..s.15	0.422	0.02	*
	Group	L+M+MY+T	#sps.	8
	stat	p.value
p.Firmicutes..c.Bacilli..o.Gemellales..f.Gemellaceae..g.Gemella..s	0.764	0.02	*
p.Proteobacteria..c.Alphaproteobacteria..o.Rhodospirillales..f.Acetobacteraceae..g.Acetobacter..s	0.708	0.03	*
p.Proteobacteria..c.Betaproteobacteria..o.Burkholderiales..f.Comamonadaceae..g.Comamonas..s.2	0.612	0.03	*
p.Proteobacteria..c.Gammaproteobacteria..o.Pseudomonadales..f.Pseudomonadaceae..g.Pseudomonas..s.125	0.597	0.01	**
p..Thermi...c.Deinococci..o.Thermales..f.Thermaceae..g.Thermus..s.6	0.536	0.02	*
p.Firmicutes..c.Bacilli..o.Lactobacillales..f.Lactobacillaceae..g.Lactobacillus..s.38	0.495	0.01	**
p.Proteobacteria..c.Gammaproteobacteria..o.Pseudomonadales..f.Moraxellaceae..g.Acinetobacter..s.rhizosphaerae.37	0.475	0.03	*
p.Firmicutes..c.Bacilli..o.Lactobacillales..f.Lactobacillaceae..g.Lactobacillus..s.64	0.452	0.02	*
	Group	L+M+N+T	#sps.	1
	stat	p.value
p.Proteobacteria..c.Betaproteobacteria..o.Burkholderiales..f.Comamonadaceae..g...s.25	0.538	0.05	*
	Group	L+M+SY+T	#sps.	1
	stat	p.value
p..Thermi...c.Deinococci..o.Thermales..f.Thermaceae..g.Thermus..s.5	0.544	0.03	*
	Group	L+MN+MY+N	#sps.	1
	stat	p.value
p.Proteobacteria..c.Gammaproteobacteria..o.Pseudomonadales..f.Pseudomonadaceae..g...s.9	0.589	0.01	**
	Group	L+MN+MY+SY	#sps.	16
	stat	p.value
p.Proteobacteria..c.Gammaproteobacteria..o.Xanthomonadales..f.Xanthomonadaceae..g.Stenotrophomonas	0.763	0.01	**
p.Proteobacteria..c.Gammaproteobacteria..o.Enterobacteriales..f.Enterobacteriaceae.6	0.659	0.01	**
p.Proteobacteria..c.Gammaproteobacteria..o.Enterobacteriales..f.Enterobacteriaceae..g...s.76	0.538	0.01	**
p.Proteobacteria..c.Gammaproteobacteria..o.Enterobacteriales..f.Enterobacteriaceae..g...s.17	0.532	0.04	*
p.Proteobacteria..c.Gammaproteobacteria..o.Xanthomonadales..f.Xanthomonadaceae..g.Stenotrophomonas..s.19	0.518	0.01	**
p.Actinobacteria..c.Actinobacteria..o.Actinomycetales..f.Nocardiaceae..g.Rhodococcus..s.2	0.511	0.02	*
p.Proteobacteria..c.Gammaproteobacteria..o.Pseudomonadales..f.Pseudomonadaceae..g.Pseudomonas..s.135	0.509	0.02	*
p.Proteobacteria..c.Gammaproteobacteria..o.Xanthomonadales..f.Xanthomonadaceae..g...s.13	0.498	0.05	*
p.Actinobacteria..c.Actinobacteria..o.Actinomycetales..f.Microbacteriaceae..g.Microbacterium..s.7	0.497	0.03	*
p.Proteobacteria..c.Gammaproteobacteria..o.Xanthomonadales..f.Xanthomonadaceae..g.Stenotrophomonas..s.11	0.48	0.03	*
p.Actinobacteria..c.Actinobacteria..o.Actinomycetales..f.Dermabacteraceae..g.Brachybacterium..s	0.473	0.04	*
p.Proteobacteria..c.Gammaproteobacteria..o.Xanthomonadales..f.Xanthomonadaceae..g.Stenotrophomonas..s.14	0.468	0.02	*
p.Proteobacteria..c.Gammaproteobacteria..o.Pseudomonadales..f.Pseudomonadaceae..g.Pseudomonas.16	0.46	0.03	*
p.Proteobacteria..c.Gammaproteobacteria..o.Xanthomonadales..f.Xanthomonadaceae..g...s.32	0.455	0.03	*
p.Proteobacteria..c.Gammaproteobacteria..o.Pseudomonadales..f.Pseudomonadaceae..g.Pseudomonas..s.140	0.431	0.05	*
p.Proteobacteria..c.Gammaproteobacteria..o.Xanthomonadales..f.Xanthomonadaceae..g...s.39	0.375	0.04	*
	Group	L+MN+MY+T	#sps.	7
	stat	p.value
p.Proteobacteria..c.Gammaproteobacteria..o.Pseudomonadales..f.Moraxellaceae..g.Acinetobacter..s.5	0.879	0.01	**
p.Proteobacteria..c.Betaproteobacteria..o.Burkholderiales..f.Comamonadaceae..g...s.3	0.833	0.03	*
p.Firmicutes..c.Bacilli..o.Lactobacillales..f.Streptococcaceae..g.Lactococcus..s.15	0.655	0.01	**
p.Actinobacteria..c.Actinobacteria..o.Actinomycetales..f.Pseudonocardiaceae..g.Amycolatopsis..s.1	0.598	0.02	*
p.Proteobacteria..c.Gammaproteobacteria..o.Enterobacteriales..f.Enterobacteriaceae.42	0.481	0.01	**
p.Proteobacteria..c.Gammaproteobacteria.5	0.472	0.04	*
p.Proteobacteria..c.Gammaproteobacteria..o.Enterobacteriales..f.Enterobacteriaceae.40	0.451	0.02	*
	Group	L+MN+N+T	#sps.	1
	stat	p.value
p.Proteobacteria..c.Alphaproteobacteria..o.Rhizobiales..f.Phyllobacteriaceae..g...s.1	0.484	0.05	*
	Group	L+MN+SY+T	#sps.	1
	stat	p.value
p.Acidobacteria..c.Solibacteres..o.Solibacterales..f...g...s	0.659	0.01	**
	Group	L+MY+N+SY	#sps.	3
	stat	p.value
p.Proteobacteria..c.Gammaproteobacteria..o.Xanthomonadales..f.Xanthomonadaceae..g.Lysobacter..s.2	0.664	0.01	**
p..Thermi...c.Deinococci..o.Thermales..f.Thermaceae..g.Meiothermus..s.2	0.537	0.04	*
p.Proteobacteria..c.Betaproteobacteria..o.Burkholderiales..f.Comamonadaceae.29	0.471	0.02	*
	Group	L+MY+N+T	#sps.	2
	stat	p.value
p.Proteobacteria..c.Gammaproteobacteria..o.Pseudomonadales..f.Pseudomonadaceae..g.Pseudomonas..s.84	0.587	0.01	**
p.Proteobacteria..c.Gammaproteobacteria..o.Enterobacteriales..f.Enterobacteriaceae..g...s.56	0.559	0.03	*
	Group	L+MY+SY+T	#sps.	3
	stat	p.value
p.Proteobacteria..c.Gammaproteobacteria..o.Enterobacteriales..f.Enterobacteriaceae..g.Erwinia..s.12	0.736	0.01	**
p.Firmicutes..c.Bacilli..o.Bacillales..f.Bacillaceae..g.Bacillus..s.5	0.579	0.02	*
p.Firmicutes..c.Clostridia..o.Clostridiales..f...g...s.13	0.458	0.05	*
	Group	M+MN+MY+N	#sps.	2
	stat	p.value
p.Proteobacteria..c.Alphaproteobacteria..o.Rhizobiales..f.Phyllobacteriaceae..g...s	0.519	0.04	*
p.Proteobacteria..c.Gammaproteobacteria..o.Pseudomonadales..f.Moraxellaceae..g.Acinetobacter..s.63	0.514	0.02	*
	Group	M+MN+MY+SY	#sps.	6
	stat	p.value
p.Proteobacteria..c.Alphaproteobacteria..o.Rhizobiales..f.Rhizobiaceae..g.Agrobacterium..s.1	0.788	0.01	**
p.Firmicutes..c.Bacilli..o.Bacillales..f.Bacillaceae..g.Anoxybacillus..s.kestanbolensis.3	0.583	0.01	**
p.Proteobacteria..c.Alphaproteobacteria..o.Rhizobiales..f.Brucellaceae..g.Ochrobactrum..s.14	0.488	0.01	**
p.Proteobacteria..c.Alphaproteobacteria..o.Rhodospirillales..f.Acetobacteraceae..g.Roseomonas..s.mucosa	0.475	0.03	*
p.Proteobacteria..c.Alphaproteobacteria..o.Rhizobiales..f.Brucellaceae..g.Ochrobactrum..s.25	0.442	0.03	*
p.Firmicutes..c.Bacilli..o.Lactobacillales..f.Streptococcaceae..g.Streptococcus..s.anginosus	0.423	0.04	*
	Group	M+MN+MY+T	#sps.	4
	stat	p.value
p.Firmicutes..c.Bacilli..o.Bacillales	0.703	0.01	**
p.Firmicutes..c.Bacilli..o.Lactobacillales..f.Leuconostocaceae..g.Leuconostoc..s.14	0.62	0.02	*
p.Proteobacteria..c.Alphaproteobacteria..o.Rhizobiales..f.Methylobacteriaceae..g...s.6	0.54	0.03	*
p.Proteobacteria..c.Alphaproteobacteria..o.Caulobacterales..f.Caulobacteraceae..g...s.11	0.511	0.04	*
	Group	M+MY+N+SY	#sps.	5
	stat	p.value
p.Firmicutes..c.Bacilli..o.Bacillales..f.Listeriaceae..g.Brochothrix.1	0.752	0.01	**
p.Proteobacteria..c.Gammaproteobacteria..o.Pseudomonadales..f.Pseudomonadaceae..g.Pseudomonas..s.52	0.63	0.05	*
p.Proteobacteria..c.Gammaproteobacteria..o.Pseudomonadales..f.Moraxellaceae..g.Acinetobacter..s.38	0.604	0.02	*
p.Proteobacteria..c.Gammaproteobacteria..o.Pseudomonadales..f.Pseudomonadaceae..g.Pseudomonas..s.88	0.564	0.01	**
p.Proteobacteria..c.Gammaproteobacteria..o.Pseudomonadales..f.Moraxellaceae..g.Acinetobacter..s.94	0.486	0.04	*
	Group	M+MY+N+T	#sps.	2
	stat	p.value
p.Actinobacteria..c.Actinobacteria..o.Actinomycetales..f.Corynebacteriaceae..g.Corynebacterium..s.16	0.629	0.01	**
p..Thermi...c.Deinococci..o.Thermales..f.Thermaceae..g.Thermus..s.8	0.551	0.03	*
	Group	MN+MY+N+SY	#sps.	2
	stat	p.value
p.Proteobacteria..c.Alphaproteobacteria..o.Rhizobiales..f.Brucellaceae..g.Ochrobactrum..s.9	0.627	0.01	**
p.Proteobacteria..c.Gammaproteobacteria..o.Xanthomonadales..f.Xanthomonadaceae..g...s.36	0.437	0.04	*
	Group	MN+MY+N+T	#sps.	29
	stat	p.value
p.Proteobacteria..c.Gammaproteobacteria..o.Pseudomonadales..f.Moraxellaceae..g.Enhydrobacter..s	0.987	0.01	**
p.Firmicutes..c.Bacilli..o.Lactobacillales..f.Streptococcaceae..g.Streptococcus..s	0.878	0.03	*
p.Proteobacteria..c.Gammaproteobacteria..o.Pseudomonadales..f.Moraxellaceae..g.Acinetobacter..s.6	0.834	0.01	**
p.Proteobacteria..c.Betaproteobacteria..o.Burkholderiales..f.Comamonadaceae..g...s.5	0.801	0.02	*
p.Proteobacteria..c.Gammaproteobacteria..o.Pseudomonadales..f.Pseudomonadaceae	0.789	0.01	**
p.Proteobacteria..c.Gammaproteobacteria..o.Pseudomonadales..f.Moraxellaceae..g.Enhydrobacter..s.1	0.743	0.01	**
p.Proteobacteria..c.Gammaproteobacteria..o.Pseudomonadales..f.Moraxellaceae..g.Acinetobacter..s.10	0.724	0.04	*
p.Proteobacteria..c.Gammaproteobacteria..o.Pasteurellales..f.Pasteurellaceae..g.Haemophilus..s.parainfluenzae	0.697	0.02	*
p.Proteobacteria..c.Gammaproteobacteria..o.Pseudomonadales..f.Moraxellaceae..g.Enhydrobacter..s.10	0.694	0.01	**
p.Proteobacteria..c.Gammaproteobacteria..o.Enterobacteriales..f.Enterobacteriaceae..g...s.10	0.691	0.01	**
p.Proteobacteria..c.Gammaproteobacteria..o.Pseudomonadales..f.Moraxellaceae..g.Enhydrobacter..s.8	0.684	0.01	**
p.Proteobacteria..c.Gammaproteobacteria..o.Pseudomonadales..f.Moraxellaceae..g.Enhydrobacter..s.13	0.681	0.01	**
p.Proteobacteria..c.Gammaproteobacteria..o.Enterobacteriales..f.Enterobacteriaceae..g...s.13	0.658	0.01	**
p.Proteobacteria..c.Gammaproteobacteria..o.Pseudomonadales..f.Moraxellaceae..g.Enhydrobacter..s.18	0.653	0.01	**
p.Proteobacteria..c.Gammaproteobacteria..o.Pseudomonadales..f.Pseudomonadaceae..g...s.4	0.647	0.01	**
p.Proteobacteria..c.Gammaproteobacteria..o.Pseudomonadales..f.Moraxellaceae..g.Enhydrobacter..s.15	0.645	0.01	**
p.Proteobacteria..c.Gammaproteobacteria..o.Pseudomonadales..f.Moraxellaceae..g.Enhydrobacter..s.16	0.628	0.01	**
p.Proteobacteria..c.Gammaproteobacteria..o.Pseudomonadales..f.Moraxellaceae..g.Enhydrobacter..s.6	0.623	0.01	**
p.Proteobacteria..c.Gammaproteobacteria..o.Pseudomonadales..f.Moraxellaceae..g.Enhydrobacter..s.20	0.588	0.02	*
p.Proteobacteria..c.Gammaproteobacteria..o.Pseudomonadales..f.Pseudomonadaceae..g.Pseudomonas..s.79	0.58	0.03	*
p.Proteobacteria..c.Betaproteobacteria..o.Burkholderiales..f.Comamonadaceae..g...s.15	0.577	0.01	**
p.Proteobacteria..c.Gammaproteobacteria..o.Pseudomonadales..f.Moraxellaceae..g.Enhydrobacter..s.2	0.558	0.02	*
p.Proteobacteria..c.Gammaproteobacteria..o.Pseudomonadales..f.Moraxellaceae..g.Acinetobacter..s.johnsonii.4	0.531	0.01	**
p.Proteobacteria..c.Gammaproteobacteria..o.Pseudomonadales..f.Pseudomonadaceae..g...s.10	0.517	0.05	*
p.Proteobacteria..c.Gammaproteobacteria..o.Pseudomonadales..f.Pseudomonadaceae..g.Pseudomonas..s.100	0.51	0.02	*
p.Proteobacteria..c.Gammaproteobacteria..o.Pseudomonadales..f.Moraxellaceae..g.Acinetobacter.2	0.452	0.04	*
p.Proteobacteria..c.Gammaproteobacteria..o.Enterobacteriales..f.Enterobacteriaceae..g.Citrobacter.2	0.452	0.04	*
p.Proteobacteria..c.Gammaproteobacteria..o.Pseudomonadales..f.Moraxellaceae..g.Enhydrobacter..s.49	0.428	0.04	*
p.Proteobacteria..c.Gammaproteobacteria..o.Pseudomonadales..f.Pseudomonadaceae..g.Pseudomonas..s.188	0.415	0.02	*
	Group	MN+MY+SY+T	#sps.	5
	stat	p.value
p.Proteobacteria..c.Betaproteobacteria..o.Neisseriales..f.Neisseriaceae..g...s	0.724	0.01	**
p.Proteobacteria..c.Gammaproteobacteria..o.Pasteurellales..f.Pasteurellaceae..g.Aggregatibacter..s	0.714	0.01	**
p.Proteobacteria..c.Gammaproteobacteria..o.Pseudomonadales..f.Pseudomonadaceae..g.Pseudomonas..s.89	0.534	0.01	**
p.Proteobacteria..c.Betaproteobacteria..o.Burkholderiales..f.Oxalobacteraceae..g.Ralstonia..s.12	0.391	0.05	*
p.Proteobacteria..c.Alphaproteobacteria..o.Rhizobiales..f.Rhodobiaceae..g.Afifella..s	0.391	0.05	*
	Group	MN+N+SY+T	#sps.	1
	stat	p.value
p.Proteobacteria..c.Betaproteobacteria..o.Burkholderiales..f.Comamonadaceae..g...s.30	0.509	0.03	*
	Group	MY+N+SY+T	#sps.	10
	stat	p.value
p.Proteobacteria..c.Betaproteobacteria..o.Burkholderiales..f.Comamonadaceae..g...s.2	0.757	0.01	**
p.Proteobacteria..c.Gammaproteobacteria..o.Pseudomonadales..f.Pseudomonadaceae..g.Pseudomonas..s.10	0.738	0.03	*
p.Firmicutes..c.Clostridia..o.Clostridiales..f.Ruminococcaceae..g...s	0.709	0.01	**
p.Firmicutes..c.Clostridia..o.Clostridiales..f.Lachnospiraceae..g.Butyrivibrio..s	0.661	0.01	**
p.Firmicutes..c.Clostridia..o.Clostridiales..f..Mogibacteriaceae...g.Mogibacterium..s	0.658	0.03	*
p.Firmicutes..c.Clostridia..o.Clostridiales..f...g...s	0.612	0.01	**
p.Firmicutes..c.Bacilli..o.Turicibacterales..f.Turicibacteraceae..g.Turicibacter..s	0.604	0.05	*
p.Firmicutes..c.Clostridia..o.Clostridiales..f...g...s.1	0.555	0.05	*
p.Firmicutes..c.Bacilli..o.Lactobacillales..f.Streptococcaceae..g.Streptococcus..s.34	0.52	0.04	*
p.Proteobacteria..c.Gammaproteobacteria..o.Pseudomonadales..f.Pseudomonadaceae..g.Pseudomonas..s.78	0.464	0.02	*
	Group	L+M+MN+MY+N	#sps.	3
	stat	p.value
p.Proteobacteria..c.Gammaproteobacteria..o.Alteromonadales..f.Shewanellaceae..g.Shewanella..s	0.789	0.01	**
p.Actinobacteria..c.Actinobacteria..o.Actinomycetales..f.Intrasporangiaceae..g.Janibacter..s	0.687	0.01	**
p.Actinobacteria..c.Actinobacteria..o.Actinomycetales..f.Micrococcaceae..g.Arthrobacter..s	0.661	0.02	*
	Group	L+M+MN+MY+SY	#sps.	2
	stat	p.value
p.Proteobacteria..c.Alphaproteobacteria..o.Rhizobiales..f.Phyllobacteriaceae..g.Phyllobacterium..s.1	0.667	0.05	*
p.Proteobacteria..c.Betaproteobacteria..o.Burkholderiales..f.Comamonadaceae..g.Tepidimonas..s.7	0.551	0.02	*
	Group	L+M+MN+MY+T	#sps.	2
	stat	p.value
p.Proteobacteria..c.Alphaproteobacteria..o.Rhizobiales..f.Hyphomicrobiaceae..g.Pedomicrobium..s	0.688	0.05	*
p..Thermi...c.Deinococci..o.Deinococcales..f.Deinococcaceae..g.Deinococcus..s.geothermalis	0.639	0.02	*
	Group	L+M+MN+N+T	#sps.	1
	stat	p.value
p.Proteobacteria..c.Betaproteobacteria..o.Burkholderiales..f.Comamonadaceae..g.Methylibium..s	0.521	0.04	*
	Group	L+M+MY+N+SY	#sps.	6
	stat	p.value
p.Proteobacteria..c.Gammaproteobacteria..o.Pseudomonadales..f.Pseudomonadaceae..g.Pseudomonas..s.15	0.781	0.05	*
p.Proteobacteria..c.Gammaproteobacteria..o.Pseudomonadales..f.Pseudomonadaceae..g.Pseudomonas..s.20	0.771	0.01	**
p.Proteobacteria..c.Betaproteobacteria..o.Burkholderiales..f.Comamonadaceae..g...s.9	0.731	0.01	**
p.Proteobacteria..c.Betaproteobacteria..o.Burkholderiales..f.Comamonadaceae.3	0.636	0.02	*
p.Proteobacteria..c.Gammaproteobacteria..o.Pseudomonadales..f.Pseudomonadaceae..g.Pseudomonas..s.94	0.572	0.04	*
p.Proteobacteria..c.Gammaproteobacteria..o.Pseudomonadales..f.Pseudomonadaceae..g...s.60	0.478	0.04	*
	Group	L+M+MY+N+T	#sps.	2
	stat	p.value
p.Proteobacteria..c.Gammaproteobacteria..o.Pseudomonadales..f.Moraxellaceae..g.Acinetobacter..s.rhizosphaerae.21	0.606	0.01	**
p.Proteobacteria..c.Gammaproteobacteria..o.Pseudomonadales..f.Pseudomonadaceae..g.Pseudomonas..s.165	0.441	0.04	*
	Group	L+M+MY+SY+T	#sps.	2
	stat	p.value
p.Proteobacteria..c.Betaproteobacteria..o.Burkholderiales..f.Comamonadaceae.4	0.719	0.01	**
p.Proteobacteria..c.Betaproteobacteria..o.Burkholderiales..f.Comamonadaceae..g.Tepidimonas..s.8	0.533	0.05	*
	Group	L+MN+MY+N+SY	#sps.	8
	stat	p.value
p.Proteobacteria..c.Gammaproteobacteria..o.Xanthomonadales..f.Xanthomonadaceae..g...s.1	0.752	0.01	**
p.Proteobacteria..c.Gammaproteobacteria..o.Pseudomonadales..f.Pseudomonadaceae..g.Pseudomonas..s.12	0.691	0.01	**
p.Proteobacteria..c.Gammaproteobacteria..o.Xanthomonadales..f.Xanthomonadaceae..g...s.4	0.658	0.01	**
p.Proteobacteria..c.Alphaproteobacteria..o.Rhizobiales..f.Methylobacteriaceae..g.Methylobacterium	0.649	0.02	*
p.Proteobacteria..c.Gammaproteobacteria..o.Xanthomonadales..f.Xanthomonadaceae..g.Stenotrophomonas..s.7	0.599	0.01	**
p.Proteobacteria..c.Gammaproteobacteria..o.Xanthomonadales..f.Xanthomonadaceae..g...s.12	0.56	0.01	**
p.Proteobacteria..c.Gammaproteobacteria..o.Xanthomonadales..f.Xanthomonadaceae..g...s.10	0.524	0.04	*
p.Proteobacteria..c.Gammaproteobacteria..o.Xanthomonadales..f.Xanthomonadaceae..g.Stenotrophomonas..s.13	0.514	0.05	*
	Group	L+MN+MY+N+T	#sps.	4
	stat	p.value
p.Proteobacteria..c.Alphaproteobacteria..o.Caulobacterales..f.Caulobacteraceae..g...s.4	0.73	0.04	*
p.Proteobacteria..c.Gammaproteobacteria..o.Enterobacteriales..f.Enterobacteriaceae..g...s.5	0.719	0.03	*
p.Proteobacteria..c.Gammaproteobacteria..o.Enterobacteriales..f.Enterobacteriaceae..g...s.19	0.659	0.05	*
p.Proteobacteria..c.Gammaproteobacteria..o.Pseudomonadales..f.Moraxellaceae..g.Acinetobacter.3	0.54	0.02	*
	Group	L+MN+MY+SY+T	#sps.	3
	stat	p.value
p.Proteobacteria..c.Betaproteobacteria..o.Burkholderiales..f.Comamonadaceae..g.Rhodoferax..s	0.72	0.03	*
p.Proteobacteria..c.Gammaproteobacteria..o.Enterobacteriales..f.Enterobacteriaceae.12	0.618	0.01	**
p.Proteobacteria..c.Gammaproteobacteria..o.Enterobacteriales..f.Enterobacteriaceae..g...s.44	0.601	0.02	*
	Group	L+MN+N+SY+T	#sps.	1
	stat	p.value
p.Proteobacteria..c.Gammaproteobacteria..o.Enterobacteriales..f.Enterobacteriaceae.2	0.732	0.05	*
	Group	L+MY+N+SY+T	#sps.	1
	stat	p.value
p.Firmicutes..c.Bacilli..o.Bacillales..f.Bacillaceae..g.Bacillus..s	0.85	0.02	*
	Group	M+MN+MY+N+SY	#sps.	1
	stat	p.value
p.Proteobacteria..c.Alphaproteobacteria..o.Rhizobiales..f.Brucellaceae..g.Ochrobactrum..s.5	0.653	0.01	**
	Group	M+MN+MY+N+T	#sps.	2
	stat	p.value
p.Firmicutes..c.Bacilli..o.Bacillales..f.Staphylococcaceae..g.Macrococcus..s.caseolyticus	0.933	0.01	**
p.Proteobacteria..c.Gammaproteobacteria..o.Enterobacteriales..f.Enterobacteriaceae..g...s.9	0.66	0.01	**
	Group	M+MN+MY+SY+T	#sps.	2
	stat	p.value
p.Firmicutes..c.Bacilli..o.Bacillales..f.Bacillaceae..g.Bacillus..s.1	0.82	0.01	**
p.Proteobacteria..c.Betaproteobacteria..o.Burkholderiales..f.Oxalobacteraceae..g.Cupriavidus..s	0.698	0.01	**
	Group	M+MY+N+SY+T	#sps.	3
	stat	p.value
p.Firmicutes..c.Bacilli..o.Lactobacillales..f.Streptococcaceae..g.Streptococcus..s.7	0.818	0.01	**
p.Firmicutes..c.Bacilli..o.Bacillales..f.Staphylococcaceae..g.Salinicoccus..s.1	0.775	0.01	**
p.Firmicutes..c.Bacilli..o.Turicibacterales..f.Turicibacteraceae..g.Turicibacter..s.1	0.454	0.05	*
	Group	MN+MY+N+SY+T	#sps.	7
	stat	p.value
p.Proteobacteria..c.Betaproteobacteria..o.Neisseriales..f.Neisseriaceae..g.Neisseria..s	0.77	0.01	**
p.Firmicutes..c.Bacilli..o.Lactobacillales..f.Streptococcaceae..g.Streptococcus..s.8	0.749	0.01	**
p.Proteobacteria..c.Gammaproteobacteria..o.Pseudomonadales..f.Moraxellaceae..g.Acinetobacter..s.31	0.635	0.01	**
p.Proteobacteria..c.Gammaproteobacteria..o.Pseudomonadales..f.Moraxellaceae..g.Acinetobacter..s.18	0.59	0.02	*
p.Actinobacteria..c.Coriobacteriia..o.Coriobacteriales..f.Coriobacteriaceae..g...s	0.569	0.04	*
p.Proteobacteria..c.Gammaproteobacteria..o.Pseudomonadales..f.Pseudomonadaceae..g.Pseudomonas..s.59	0.564	0.01	**
p.Actinobacteria..c.Actinobacteria..o.Actinomycetales..f.Corynebacteriaceae..g.Corynebacterium..s.13	0.563	0.03	*
	Group	L+M+MN+MY+N+SY	#sps.	10
	stat	p.value
p.Firmicutes..c.Bacilli..o.Lactobacillales..f.Lactobacillaceae	0.949	0.01	**
p.Proteobacteria..c.Betaproteobacteria..o.Burkholderiales..f.Comamonadaceae..g.Hydrogenophaga..s	0.908	0.02	*
p.Proteobacteria..c.Alphaproteobacteria..o.Sphingomonadales..f.Sphingomonadaceae..g.Sphingomonas..s.1	0.839	0.03	*
p.Proteobacteria..c.Gammaproteobacteria..o.Xanthomonadales..f.Xanthomonadaceae..g.Lysobacter..s.1	0.805	0.04	*
p.Proteobacteria..c.Gammaproteobacteria..o.Pseudomonadales..f.Pseudomonadaceae..g.Pseudomonas	0.784	0.05	*
p.Proteobacteria..c.Gammaproteobacteria..o.Pseudomonadales..f.Pseudomonadaceae..g.Pseudomonas..s.31	0.744	0.04	*
p.Actinobacteria..c.Actinobacteria..o.Actinomycetales..f.Propionibacteriaceae..g.Propionibacterium..s.acnes.1	0.729	0.03	*
p.Proteobacteria..c.Gammaproteobacteria..o.Pseudomonadales..f.Pseudomonadaceae..g.Pseudomonas..s.40	0.675	0.01	**
p.Proteobacteria..c.Gammaproteobacteria..o.Pseudomonadales..f.Pseudomonadaceae..g.Pseudomonas..s.58	0.631	0.05	*
p.Proteobacteria..c.Betaproteobacteria..o.Burkholderiales..f.Oxalobacteraceae..g.Ralstonia..s.4	0.611	0.04	*
	Group	L+M+MN+MY+N+T	#sps.	11
	stat	p.value
p.Proteobacteria..c.Alphaproteobacteria..o.Caulobacterales..f.Caulobacteraceae..g...s	0.971	0.03	*
p.Proteobacteria..c.Betaproteobacteria..o.Burkholderiales..f.Comamonadaceae..g...s	0.962	0.01	**
p.Firmicutes..c.Bacilli..o.Lactobacillales..f.Leuconostocaceae..g.Leuconostoc..s	0.956	0.03	*
p.Proteobacteria..c.Alphaproteobacteria..o.Caulobacterales..f.Caulobacteraceae..g.Caulobacter..s	0.908	0.02	*
p.Proteobacteria..c.Betaproteobacteria..o.Methylophilales..f.Methylophilaceae..g...s	0.901	0.01	**
p.Planctomycetes..c.Phycisphaerae..o.Phycisphaerales..f...g...s	0.872	0.01	**
p.Actinobacteria..c.Actinobacteria..o.Actinomycetales..f.Corynebacteriaceae..g.Corynebacterium..s.2	0.828	0.03	*
p.Proteobacteria..c.Gammaproteobacteria..o.Pseudomonadales..f.Moraxellaceae..g.Acinetobacter..s.14	0.802	0.02	*
p.Proteobacteria..c.Alphaproteobacteria..o.Caulobacterales..f.Caulobacteraceae..g.Asticcacaulis..s	0.791	0.02	*
p.Cyanobacteria..c.4C0d.2..o.MLE1.12..f...g...s.1	0.787	0.05	*
p.Proteobacteria..c.Gammaproteobacteria..o.Pseudomonadales..f.Pseudomonadaceae..g.Pseudomonas..s.28	0.748	0.04	*
	Group	L+M+MN+MY+SY+T	#sps.	3
	stat	p.value
p.Firmicutes..c.Bacilli..o.Lactobacillales..f.Streptococcaceae..g.Streptococcus..s.10	0.722	0.04	*
p.Actinobacteria..c.Actinobacteria..o.Actinomycetales..f.Sporichthyaceae..g...s	0.693	0.03	*
p.Proteobacteria..c.Betaproteobacteria..o.Burkholderiales..f.Comamonadaceae..g.Delftia..s.3	0.684	0.05	*
	Group	L+M+MY+N+SY+T	#sps.	3
	stat	p.value
p.Proteobacteria..c.Gammaproteobacteria..o.Pseudomonadales..f.Pseudomonadaceae..g.Pseudomonas..s.24	0.673	0.01	**
p.Proteobacteria..c.Gammaproteobacteria..o.Pseudomonadales..f.Pseudomonadaceae..g.Pseudomonas..s.67	0.649	0.05	*
p.Proteobacteria..c.Gammaproteobacteria..o.Pseudomonadales..f.Pseudomonadaceae..g.Pseudomonas..s.83	0.582	0.03	*
	Group	L+MN+MY+N+SY+T	#sps.	8
	stat	p.value
p.Firmicutes..c.Bacilli..o.Lactobacillales..f.Streptococcaceae..g.Lactococcus..s	0.987	0.03	*
p.Firmicutes..c.Bacilli..o.Lactobacillales..f.Enterococcaceae..g.Enterococcus..s	0.983	0.01	**
p.Proteobacteria..c.Gammaproteobacteria..o.Pseudomonadales..f.Pseudomonadaceae..g.Pseudomonas..s.3	0.963	0.01	**
p.Proteobacteria..c.Gammaproteobacteria..o.Pseudomonadales..f.Pseudomonadaceae..g...s	0.943	0.02	*
p.Proteobacteria..c.Gammaproteobacteria..o.Enterobacteriales..f.Enterobacteriaceae.1	0.896	0.01	**
p.Proteobacteria..c.Alphaproteobacteria..o.Sphingomonadales..f.Sphingomonadaceae..g.Sphingomonas..s.3	0.805	0.05	*
p.Proteobacteria..c.Gammaproteobacteria..o.Enterobacteriales..f.Enterobacteriaceae..g...s.3	0.777	0.05	*
p.Proteobacteria..c.Gammaproteobacteria..o.Pseudomonadales..f.Pseudomonadaceae..g.Pseudomonas..s.57	0.705	0.02	*
	Group	M+MN+MY+N+SY+T	#sps.	2
	stat	p.value
p..Thermi...c.Deinococci..o.Deinococcales..f.Deinococcaceae..g.Deinococcus..s	0.887	0.01	**
p.Proteobacteria..c.Gammaproteobacteria..o.Pseudomonadales..f.Moraxellaceae..g.Acinetobacter..s.johnsonii	0.794	0.03	*
---
Signif.	codes:	0	‘***’	0.001	‘**’	0.01	‘*’	0.05	‘.’	0.1	‘	’	1
