# Supplementary material for: Insights into the microbiota of raw milk from seven breeds animals distributing in Xinjiang China
Source: Front Microbiol. 2024 Oct 23;15:1382286. doi: 10.3389/fmicb.2024.1382286 (PMC11537933; doi:10.3389/fmicb.2024.1382286)
Supplement: Supplementary file 2 [file Table_2.XLSX]

## Sheet: Sheet1
Multilevel pattern analysis
---------------------------
Association function: IndVal.g
Significance level (alpha): 0.05
Total number of species: 1225
Selected number of species: 146
Number of species associated to 1 group: 80
Number of species associated to 2 groups: 41
Number of species associated to 3 groups: 25
List of species associated to each combination:
Group HM #sps. 5
stat
p.Firmicutesc.Bacillio.Bacillalesf.Paenibacillaceaeg.Brevibacillus 0.730
p.Bacteroidetesc.Bacteroidiao.Bacteroidalesf..Paraprevotellaceae.g..Prevotella. 0.679
p.Bacteroidetesc.Flavobacteriiao.Flavobacterialesf..Weeksellaceae.g.Ornithobacterium 0.499
p.Bacteroidetesc.Flavobacteriiao.Flavobacterialesf..Weeksellaceae.g.Riemerella 0.492
p.Proteobacteriac.Alphaproteobacteriao.Rhizobialesf.Xanthobacteraceaeg.Xanthobacter 0.475
p.value
p.Firmicutesc.Bacillio.Bacillalesf.Paenibacillaceaeg.Brevibacillus 0.02
p.Bacteroidetesc.Bacteroidiao.Bacteroidalesf..Paraprevotellaceae.g..Prevotella. 0.03
p.Bacteroidetesc.Flavobacteriiao.Flavobacterialesf..Weeksellaceae.g.Ornithobacterium 0.02
p.Bacteroidetesc.Flavobacteriiao.Flavobacterialesf..Weeksellaceae.g.Riemerella 0.03
p.Proteobacteriac.Alphaproteobacteriao.Rhizobialesf.Xanthobacteraceaeg.Xanthobacter 0.02
p.Firmicutesc.Bacillio.Bacillalesf.Paenibacillaceaeg.Brevibacillus *
p.Bacteroidetesc.Bacteroidiao.Bacteroidalesf..Paraprevotellaceae.g..Prevotella. *
p.Bacteroidetesc.Flavobacteriiao.Flavobacterialesf..Weeksellaceae.g.Ornithobacterium *
p.Bacteroidetesc.Flavobacteriiao.Flavobacterialesf..Weeksellaceae.g.Riemerella *
p.Proteobacteriac.Alphaproteobacteriao.Rhizobialesf.Xanthobacteraceaeg.Xanthobacter *
Group KS #sps. 1
stat
p.Actinobacteriac.Actinobacteriao.Actinomycetalesf.Pseudonocardiaceaeg.Saccharomonospora 0.447
p.value
p.Actinobacteriac.Actinobacteriao.Actinomycetalesf.Pseudonocardiaceaeg.Saccharomonospora 0.03
p.Actinobacteriac.Actinobacteriao.Actinomycetalesf.Pseudonocardiaceaeg.Saccharomonospora *
Group TC #sps. 34
stat
p.Proteobacteriac.Alphaproteobacteriao.Rhodobacteralesf.Rhodobacteraceaeg. 0.910
p.Firmicutesc.Bacillio.Bacillalesf.Paenibacillaceaeg.Paenibacillus 0.868
p.Proteobacteriac.Betaproteobacteriao.Neisserialesf.Neisseriaceaeg.Neisseria 0.791
p.Firmicutesc.Bacillio.Lactobacillalesf.Aerococcaceaeg.Aerococcus 0.713
p.Bacteroidetesc.Cytophagiao.Cytophagalesf.Cytophagaceaeg.Flectobacillus 0.687
p.Proteobacteriac.Alphaproteobacteriao.Rhodobacteralesf.RhodobacteraceaeOther 0.681
p.Bacteroidetesc.Cytophagiao.Cytophagalesf.Cytophagaceaeg.Spirosoma 0.679
p.Proteobacteriac.Betaproteobacteriao.Rhodocyclalesf.Rhodocyclaceaeg.Methyloversatilis 0.653
p.Proteobacteriac.Betaproteobacteriao.Burkholderialesf.BurkholderiaceaeOther 0.641
p.Proteobacteriac.Alphaproteobacteriao.Rhizobialesf.Aurantimonadaceaeg. 0.612
p.Proteobacteriac.Betaproteobacteriao.Burkholderialesf.Comamonadaceaeg.Schlegelella 0.592
p.Firmicutesc.Bacillio.Lactobacillalesf.Leuconostocaceaeg.Weissella 0.568
p.Actinobacteriac.Actinobacteriao.Actinomycetalesf.Microbacteriaceaeg.Frigoribacterium 0.563
p.Bacteroidetesc.Cytophagiao.Cytophagalesf.Cytophagaceaeg.Runella 0.558
p.Bacteroidetesc.Flavobacteriiao.Flavobacterialesf.Flavobacteriaceaeg.Myroides 0.544
p.Proteobacteriac.Alphaproteobacteriao.Rhizobialesf.Beijerinckiaceaeg. 0.541
p.Firmicutesc.Erysipelotrichio.Erysipelotrichalesf.Erysipelotrichaceaeg.Erysipelothrix 0.539
p.TM7c.TM7.3o.EW055f.g. 0.517
p.Firmicutesc.Clostridiao.Clostridialesf.ClostridiaceaeOther 0.500
p.Firmicutesc.Clostridiao.Clostridialesf.PeptostreptococcaceaeOther 0.485
p.Proteobacteriac.Alphaproteobacteriao.Rhizobialesf.Xanthobacteraceaeg. 0.447
p.Actinobacteriac.Actinobacteriao.Actinomycetalesf.Williamsiaceaeg.Williamsia 0.447
p.Firmicutesc.Bacillio.Bacillalesf.Alicyclobacillaceaeg.Alicyclobacillus 0.439
p.Proteobacteriac.Betaproteobacteriao.Rhodocyclalesf.Rhodocyclaceaeg.Hydrogenophilus 0.431
p.Synergistetesc.Synergistiao.Synergistalesf.Dethiosulfovibrionaceaeg.TG5 0.429
p.Proteobacteriac.Alphaproteobacteriao.Rhodobacteralesf.Hyphomonadaceaeg.Hyphomonas 0.411
p.Firmicutesc.Bacillio.Bacillalesf.Paenibacillaceaeg.Saccharibacillus 0.404
p.Firmicutesc.Clostridiao.Clostridialesf.Lachnospiraceaeg.Oribacterium 0.396
p.Proteobacteriac.Alphaproteobacteriao.Rhizobialesf.Beijerinckiaceaeg.Beijerinckia 0.379
p.Firmicutesc.Bacillio.Bacillalesf.Listeriaceaeg. 0.374
p.Proteobacteriac.Gammaproteobacteriao.Vibrionalesf.Pseudoalteromonadaceaeg. 0.371
p.Bacteroidetesc.VC2_1_Bac22o.f.g. 0.316
p.Actinobacteriac.Actinobacteriao.Actinomycetalesf.Streptosporangiaceaeg. 0.312
p.Proteobacteriac.Gammaproteobacteriao.Cardiobacterialesf.Cardiobacteriaceaeg.Cardiobacterium 0.307
p.value
p.Proteobacteriac.Alphaproteobacteriao.Rhodobacteralesf.Rhodobacteraceaeg. 0.01
p.Firmicutesc.Bacillio.Bacillalesf.Paenibacillaceaeg.Paenibacillus 0.02
p.Proteobacteriac.Betaproteobacteriao.Neisserialesf.Neisseriaceaeg.Neisseria 0.01
p.Firmicutesc.Bacillio.Lactobacillalesf.Aerococcaceaeg.Aerococcus 0.02
p.Bacteroidetesc.Cytophagiao.Cytophagalesf.Cytophagaceaeg.Flectobacillus 0.01
p.Proteobacteriac.Alphaproteobacteriao.Rhodobacteralesf.RhodobacteraceaeOther 0.02
p.Bacteroidetesc.Cytophagiao.Cytophagalesf.Cytophagaceaeg.Spirosoma 0.01
p.Proteobacteriac.Betaproteobacteriao.Rhodocyclalesf.Rhodocyclaceaeg.Methyloversatilis 0.04
p.Proteobacteriac.Betaproteobacteriao.Burkholderialesf.BurkholderiaceaeOther 0.01
p.Proteobacteriac.Alphaproteobacteriao.Rhizobialesf.Aurantimonadaceaeg. 0.02
p.Proteobacteriac.Betaproteobacteriao.Burkholderialesf.Comamonadaceaeg.Schlegelella 0.01
p.Firmicutesc.Bacillio.Lactobacillalesf.Leuconostocaceaeg.Weissella 0.01
p.Actinobacteriac.Actinobacteriao.Actinomycetalesf.Microbacteriaceaeg.Frigoribacterium 0.01
p.Bacteroidetesc.Cytophagiao.Cytophagalesf.Cytophagaceaeg.Runella 0.01
p.Bacteroidetesc.Flavobacteriiao.Flavobacterialesf.Flavobacteriaceaeg.Myroides 0.01
p.Proteobacteriac.Alphaproteobacteriao.Rhizobialesf.Beijerinckiaceaeg. 0.02
p.Firmicutesc.Erysipelotrichio.Erysipelotrichalesf.Erysipelotrichaceaeg.Erysipelothrix 0.02
p.TM7c.TM7.3o.EW055f.g. 0.01
p.Firmicutesc.Clostridiao.Clostridialesf.ClostridiaceaeOther 0.04
p.Firmicutesc.Clostridiao.Clostridialesf.PeptostreptococcaceaeOther 0.01
p.Proteobacteriac.Alphaproteobacteriao.Rhizobialesf.Xanthobacteraceaeg. 0.02
p.Actinobacteriac.Actinobacteriao.Actinomycetalesf.Williamsiaceaeg.Williamsia 0.01
p.Firmicutesc.Bacillio.Bacillalesf.Alicyclobacillaceaeg.Alicyclobacillus 0.02
p.Proteobacteriac.Betaproteobacteriao.Rhodocyclalesf.Rhodocyclaceaeg.Hydrogenophilus 0.02
p.Synergistetesc.Synergistiao.Synergistalesf.Dethiosulfovibrionaceaeg.TG5 0.02
p.Proteobacteriac.Alphaproteobacteriao.Rhodobacteralesf.Hyphomonadaceaeg.Hyphomonas 0.01
p.Firmicutesc.Bacillio.Bacillalesf.Paenibacillaceaeg.Saccharibacillus 0.04
p.Firmicutesc.Clostridiao.Clostridialesf.Lachnospiraceaeg.Oribacterium 0.05
p.Proteobacteriac.Alphaproteobacteriao.Rhizobialesf.Beijerinckiaceaeg.Beijerinckia 0.02
p.Firmicutesc.Bacillio.Bacillalesf.Listeriaceaeg. 0.02
p.Proteobacteriac.Gammaproteobacteriao.Vibrionalesf.Pseudoalteromonadaceaeg. 0.03
p.Bacteroidetesc.VC2_1_Bac22o.f.g. 0.04
p.Actinobacteriac.Actinobacteriao.Actinomycetalesf.Streptosporangiaceaeg. 0.03
p.Proteobacteriac.Gammaproteobacteriao.Cardiobacterialesf.Cardiobacteriaceaeg.Cardiobacterium 0.04
p.Proteobacteriac.Alphaproteobacteriao.Rhodobacteralesf.Rhodobacteraceaeg. **
p.Firmicutesc.Bacillio.Bacillalesf.Paenibacillaceaeg.Paenibacillus *
p.Proteobacteriac.Betaproteobacteriao.Neisserialesf.Neisseriaceaeg.Neisseria **
p.Firmicutesc.Bacillio.Lactobacillalesf.Aerococcaceaeg.Aerococcus *
p.Bacteroidetesc.Cytophagiao.Cytophagalesf.Cytophagaceaeg.Flectobacillus **
p.Proteobacteriac.Alphaproteobacteriao.Rhodobacteralesf.RhodobacteraceaeOther *
p.Bacteroidetesc.Cytophagiao.Cytophagalesf.Cytophagaceaeg.Spirosoma **
p.Proteobacteriac.Betaproteobacteriao.Rhodocyclalesf.Rhodocyclaceaeg.Methyloversatilis *
p.Proteobacteriac.Betaproteobacteriao.Burkholderialesf.BurkholderiaceaeOther **
p.Proteobacteriac.Alphaproteobacteriao.Rhizobialesf.Aurantimonadaceaeg. *
p.Proteobacteriac.Betaproteobacteriao.Burkholderialesf.Comamonadaceaeg.Schlegelella **
p.Firmicutesc.Bacillio.Lactobacillalesf.Leuconostocaceaeg.Weissella **
p.Actinobacteriac.Actinobacteriao.Actinomycetalesf.Microbacteriaceaeg.Frigoribacterium **
p.Bacteroidetesc.Cytophagiao.Cytophagalesf.Cytophagaceaeg.Runella **
p.Bacteroidetesc.Flavobacteriiao.Flavobacterialesf.Flavobacteriaceaeg.Myroides **
p.Proteobacteriac.Alphaproteobacteriao.Rhizobialesf.Beijerinckiaceaeg. *
p.Firmicutesc.Erysipelotrichio.Erysipelotrichalesf.Erysipelotrichaceaeg.Erysipelothrix *
p.TM7c.TM7.3o.EW055f.g. **
p.Firmicutesc.Clostridiao.Clostridialesf.ClostridiaceaeOther *
p.Firmicutesc.Clostridiao.Clostridialesf.PeptostreptococcaceaeOther **
p.Proteobacteriac.Alphaproteobacteriao.Rhizobialesf.Xanthobacteraceaeg. *
p.Actinobacteriac.Actinobacteriao.Actinomycetalesf.Williamsiaceaeg.Williamsia **
p.Firmicutesc.Bacillio.Bacillalesf.Alicyclobacillaceaeg.Alicyclobacillus *
p.Proteobacteriac.Betaproteobacteriao.Rhodocyclalesf.Rhodocyclaceaeg.Hydrogenophilus *
p.Synergistetesc.Synergistiao.Synergistalesf.Dethiosulfovibrionaceaeg.TG5 *
p.Proteobacteriac.Alphaproteobacteriao.Rhodobacteralesf.Hyphomonadaceaeg.Hyphomonas **
p.Firmicutesc.Bacillio.Bacillalesf.Paenibacillaceaeg.Saccharibacillus *
p.Firmicutesc.Clostridiao.Clostridialesf.Lachnospiraceaeg.Oribacterium *
p.Proteobacteriac.Alphaproteobacteriao.Rhizobialesf.Beijerinckiaceaeg.Beijerinckia *
p.Firmicutesc.Bacillio.Bacillalesf.Listeriaceaeg. *
p.Proteobacteriac.Gammaproteobacteriao.Vibrionalesf.Pseudoalteromonadaceaeg. *
p.Bacteroidetesc.VC2_1_Bac22o.f.g. *
p.Actinobacteriac.Actinobacteriao.Actinomycetalesf.Streptosporangiaceaeg. *
p.Proteobacteriac.Gammaproteobacteriao.Cardiobacterialesf.Cardiobacteriaceaeg.Cardiobacterium *
Group YL #sps. 40
stat
p.Firmicutesc.Bacillio.Lactobacillalesf.Lactobacillaceaeg. 0.767
p.Actinobacteriac.Actinobacteriao.Actinomycetalesf.Yaniellaceaeg.Yaniella 0.727
p.Proteobacteriac.Betaproteobacteriao.Burkholderialesf.Burkholderiaceaeg.Lautropia 0.714
p.Proteobacteriac.Gammaproteobacteriao.Enterobacterialesf.Enterobacteriaceaeg.Citrobacter 0.676
p.Actinobacteriac.Actinobacteriao.Actinomycetalesf.Propionibacteriaceaeg. 0.626
p.Actinobacteriac.Actinobacteriao.Actinomycetalesf.IntrasporangiaceaeOther 0.603
p.Bacteroidetesc.Sphingobacteriiao.Sphingobacterialesf.Sphingobacteriaceaeg. 0.569
p.Actinobacteriac.Acidimicrobiiao.Acidimicrobialesf.Microthrixaceaeg. 0.489
p.Proteobacteriac.Deltaproteobacteriao.Myxococcalesf.Haliangiaceaeg. 0.482
p.Proteobacteriac.Betaproteobacteriao.Burkholderialesf.Burkholderiaceaeg. 0.455
p.FBPc.o.f.g. 0.455
p.Actinobacteriac.Actinobacteriao.Actinomycetalesf.DietziaceaeOther 0.452
p.Verrucomicrobiac..Spartobacteria.o..Chthoniobacterales.f..Chthoniobacteraceae.g.Chthoniobacter 0.436
p.Firmicutesc.Clostridiao.Clostridialesf.Dehalobacteriaceaeg. 0.427
p.Firmicutesc.Erysipelotrichio.Erysipelotrichalesf.Erysipelotrichaceaeg.Catenibacterium 0.418
p.Actinobacteriac.Actinobacteriao.Actinomycetalesf.Cellulomonadaceaeg. 0.413
p.Firmicutesc.Clostridiao.Clostridialesf..Tissierellaceae.g.Gallicola 0.408
p.Firmicutesc.Clostridiao.Clostridialesf.Eubacteriaceaeg.Pseudoramibacter_Eubacterium 0.402
p.Actinobacteriac.Thermoleophiliao.Solirubrobacteralesf.Patulibacteraceaeg. 0.400
p.Planctomycetesc.Planctomycetiao.Pirellulalesf.Pirellulaceaeg.Pirellula 0.396
p.Chloroflexic.Anaerolineaeo.Ardenscatenalesf.Ardenscatenaceaeg.Ardenscatena 0.378
p.Actinobacteriac.Actinobacteriao.Actinomycetalesf.Actinomycetaceaeg.Trueperella 0.375
p.Planctomycetesc.Planctomycetiao.Pirellulalesf.Pirellulaceaeg.A17 0.371
p.Actinobacteriac.OPB41o.f.g. 0.366
p.Actinobacteriac.Actinobacteriao.Actinomycetalesf.YaniellaceaeOther 0.365
p.Actinobacteriac.Actinobacteriao.Actinomycetalesf.Nakamurellaceaeg. 0.364
p.Proteobacteriac.Deltaproteobacteriao.Myxococcalesf.Nannocystaceaeg.Nannocystis 0.362
p.Actinobacteriac.Acidimicrobiiao.Acidimicrobialesf.AKIW874g. 0.349
p.OP8c.OP8_1o.f.g. 0.309
p.Proteobacteriac.Deltaproteobacteriao.Syntrophobacteralesf.Syntrophobacteraceaeg.Syntrophobacter 0.309
p.Actinobacteriac.Actinobacteriao.Actinomycetalesf.Actinomycetaceaeg.N09 0.309
p.Fibrobacteresc.Fibrobacteriao.258ds10f.g. 0.309
p.Actinobacteriac.Actinobacteriao.Actinomycetalesf.Actinosynnemataceaeg. 0.309
p.Chlorobic.SJA.28o.f.g. 0.309
p.Actinobacteriac.Actinobacteriao.Actinomycetalesf.Intrasporangiaceaeg.Serinicoccus 0.309
p.Actinobacteriac.Actinobacteriao.WCHB1.81f.At425_EubF1g. 0.309
p.Proteobacteriac.Alphaproteobacteriao.Rhizobialesf.Rhizobiaceaeg.Sinorhizobium 0.309
p.Planctomycetesc.Planctomycetiao.Gemmatalesf.Isosphaeraceaeg.Nostocoida 0.309
p.Bacteroidetesc.At12OctB3o.f.g. 0.301
p.Bacteroidetesc.Cytophagiao.Cytophagalesf.Cytophagaceaeg.Sporocytophaga 0.300
p.value
p.Firmicutesc.Bacillio.Lactobacillalesf.Lactobacillaceaeg. 0.01
p.Actinobacteriac.Actinobacteriao.Actinomycetalesf.Yaniellaceaeg.Yaniella 0.04
p.Proteobacteriac.Betaproteobacteriao.Burkholderialesf.Burkholderiaceaeg.Lautropia 0.01
p.Proteobacteriac.Gammaproteobacteriao.Enterobacterialesf.Enterobacteriaceaeg.Citrobacter 0.02
p.Actinobacteriac.Actinobacteriao.Actinomycetalesf.Propionibacteriaceaeg. 0.01
p.Actinobacteriac.Actinobacteriao.Actinomycetalesf.IntrasporangiaceaeOther 0.02
p.Bacteroidetesc.Sphingobacteriiao.Sphingobacterialesf.Sphingobacteriaceaeg. 0.04
p.Actinobacteriac.Acidimicrobiiao.Acidimicrobialesf.Microthrixaceaeg. 0.02
p.Proteobacteriac.Deltaproteobacteriao.Myxococcalesf.Haliangiaceaeg. 0.03
p.Proteobacteriac.Betaproteobacteriao.Burkholderialesf.Burkholderiaceaeg. 0.02
p.FBPc.o.f.g. 0.02
p.Actinobacteriac.Actinobacteriao.Actinomycetalesf.DietziaceaeOther 0.01
p.Verrucomicrobiac..Spartobacteria.o..Chthoniobacterales.f..Chthoniobacteraceae.g.Chthoniobacter 0.01
p.Firmicutesc.Clostridiao.Clostridialesf.Dehalobacteriaceaeg. 0.02
p.Firmicutesc.Erysipelotrichio.Erysipelotrichalesf.Erysipelotrichaceaeg.Catenibacterium 0.03
p.Actinobacteriac.Actinobacteriao.Actinomycetalesf.Cellulomonadaceaeg. 0.02
p.Firmicutesc.Clostridiao.Clostridialesf..Tissierellaceae.g.Gallicola 0.05
p.Firmicutesc.Clostridiao.Clostridialesf.Eubacteriaceaeg.Pseudoramibacter_Eubacterium 0.02
p.Actinobacteriac.Thermoleophiliao.Solirubrobacteralesf.Patulibacteraceaeg. 0.04
p.Planctomycetesc.Planctomycetiao.Pirellulalesf.Pirellulaceaeg.Pirellula 0.02
p.Chloroflexic.Anaerolineaeo.Ardenscatenalesf.Ardenscatenaceaeg.Ardenscatena 0.04
p.Actinobacteriac.Actinobacteriao.Actinomycetalesf.Actinomycetaceaeg.Trueperella 0.01
p.Planctomycetesc.Planctomycetiao.Pirellulalesf.Pirellulaceaeg.A17 0.05
p.Actinobacteriac.OPB41o.f.g. 0.02
p.Actinobacteriac.Actinobacteriao.Actinomycetalesf.YaniellaceaeOther 0.02
p.Actinobacteriac.Actinobacteriao.Actinomycetalesf.Nakamurellaceaeg. 0.02
p.Proteobacteriac.Deltaproteobacteriao.Myxococcalesf.Nannocystaceaeg.Nannocystis 0.02
p.Actinobacteriac.Acidimicrobiiao.Acidimicrobialesf.AKIW874g. 0.04
p.OP8c.OP8_1o.f.g. 0.04
p.Proteobacteriac.Deltaproteobacteriao.Syntrophobacteralesf.Syntrophobacteraceaeg.Syntrophobacter 0.03
p.Actinobacteriac.Actinobacteriao.Actinomycetalesf.Actinomycetaceaeg.N09 0.03
p.Fibrobacteresc.Fibrobacteriao.258ds10f.g. 0.03
p.Actinobacteriac.Actinobacteriao.Actinomycetalesf.Actinosynnemataceaeg. 0.05
p.Chlorobic.SJA.28o.f.g. 0.05
p.Actinobacteriac.Actinobacteriao.Actinomycetalesf.Intrasporangiaceaeg.Serinicoccus 0.05
p.Actinobacteriac.Actinobacteriao.WCHB1.81f.At425_EubF1g. 0.03
p.Proteobacteriac.Alphaproteobacteriao.Rhizobialesf.Rhizobiaceaeg.Sinorhizobium 0.03
p.Planctomycetesc.Planctomycetiao.Gemmatalesf.Isosphaeraceaeg.Nostocoida 0.05
p.Bacteroidetesc.At12OctB3o.f.g. 0.05
p.Bacteroidetesc.Cytophagiao.Cytophagalesf.Cytophagaceaeg.Sporocytophaga 0.03
p.Firmicutesc.Bacillio.Lactobacillalesf.Lactobacillaceaeg. **
p.Actinobacteriac.Actinobacteriao.Actinomycetalesf.Yaniellaceaeg.Yaniella *
p.Proteobacteriac.Betaproteobacteriao.Burkholderialesf.Burkholderiaceaeg.Lautropia **
p.Proteobacteriac.Gammaproteobacteriao.Enterobacterialesf.Enterobacteriaceaeg.Citrobacter *
p.Actinobacteriac.Actinobacteriao.Actinomycetalesf.Propionibacteriaceaeg. **
p.Actinobacteriac.Actinobacteriao.Actinomycetalesf.IntrasporangiaceaeOther *
p.Bacteroidetesc.Sphingobacteriiao.Sphingobacterialesf.Sphingobacteriaceaeg. *
p.Actinobacteriac.Acidimicrobiiao.Acidimicrobialesf.Microthrixaceaeg. *
p.Proteobacteriac.Deltaproteobacteriao.Myxococcalesf.Haliangiaceaeg. *
p.Proteobacteriac.Betaproteobacteriao.Burkholderialesf.Burkholderiaceaeg. *
p.FBPc.o.f.g. *
p.Actinobacteriac.Actinobacteriao.Actinomycetalesf.DietziaceaeOther **
p.Verrucomicrobiac..Spartobacteria.o..Chthoniobacterales.f..Chthoniobacteraceae.g.Chthoniobacter **
p.Firmicutesc.Clostridiao.Clostridialesf.Dehalobacteriaceaeg. *
p.Firmicutesc.Erysipelotrichio.Erysipelotrichalesf.Erysipelotrichaceaeg.Catenibacterium *
p.Actinobacteriac.Actinobacteriao.Actinomycetalesf.Cellulomonadaceaeg. *
p.Firmicutesc.Clostridiao.Clostridialesf..Tissierellaceae.g.Gallicola *
p.Firmicutesc.Clostridiao.Clostridialesf.Eubacteriaceaeg.Pseudoramibacter_Eubacterium *
p.Actinobacteriac.Thermoleophiliao.Solirubrobacteralesf.Patulibacteraceaeg. *
p.Planctomycetesc.Planctomycetiao.Pirellulalesf.Pirellulaceaeg.Pirellula *
p.Chloroflexic.Anaerolineaeo.Ardenscatenalesf.Ardenscatenaceaeg.Ardenscatena *
p.Actinobacteriac.Actinobacteriao.Actinomycetalesf.Actinomycetaceaeg.Trueperella **
p.Planctomycetesc.Planctomycetiao.Pirellulalesf.Pirellulaceaeg.A17 *
p.Actinobacteriac.OPB41o.f.g. *
p.Actinobacteriac.Actinobacteriao.Actinomycetalesf.YaniellaceaeOther *
p.Actinobacteriac.Actinobacteriao.Actinomycetalesf.Nakamurellaceaeg. *
p.Proteobacteriac.Deltaproteobacteriao.Myxococcalesf.Nannocystaceaeg.Nannocystis *
p.Actinobacteriac.Acidimicrobiiao.Acidimicrobialesf.AKIW874g. *
p.OP8c.OP8_1o.f.g. *
p.Proteobacteriac.Deltaproteobacteriao.Syntrophobacteralesf.Syntrophobacteraceaeg.Syntrophobacter *
p.Actinobacteriac.Actinobacteriao.Actinomycetalesf.Actinomycetaceaeg.N09 *
p.Fibrobacteresc.Fibrobacteriao.258ds10f.g. *
p.Actinobacteriac.Actinobacteriao.Actinomycetalesf.Actinosynnemataceaeg. *
p.Chlorobic.SJA.28o.f.g. *
p.Actinobacteriac.Actinobacteriao.Actinomycetalesf.Intrasporangiaceaeg.Serinicoccus *
p.Actinobacteriac.Actinobacteriao.WCHB1.81f.At425_EubF1g. *
p.Proteobacteriac.Alphaproteobacteriao.Rhizobialesf.Rhizobiaceaeg.Sinorhizobium *
p.Planctomycetesc.Planctomycetiao.Gemmatalesf.Isosphaeraceaeg.Nostocoida *
p.Bacteroidetesc.At12OctB3o.f.g. *
p.Bacteroidetesc.Cytophagiao.Cytophagalesf.Cytophagaceaeg.Sporocytophaga *
Group HM+YL #sps. 8
stat
p.Proteobacteriac.Alphaproteobacteriao.Rhodospirillalesf.Acetobacteraceaeg.Acetobacter 0.718
p.Firmicutesc.Bacillio.Lactobacillalesf.StreptococcaceaeOther 0.641
p.Acidobacteriac..Chloracidobacteria.o.RB41f.Ellin6075g. 0.569
p.Proteobacteriac.Gammaproteobacteriao.Oceanospirillalesf.Halomonadaceaeg.Halomonas 0.565
p.Firmicutesc.Clostridiao.Clostridialesf..Tissierellaceae.g.Helcococcus 0.512
p.Bacteroidetesc.Bacteroidiao.Bacteroidalesf.Porphyromonadaceaeg.Paludibacter 0.462
p.Firmicutesc.Clostridiao.Clostridialesf..Tissierellaceae.g.Tissierella_Soehngenia 0.423
p.Firmicutesc.Bacillio.Lactobacillalesf.Aerococcaceaeg.Alloiococcus 0.398
p.value
p.Proteobacteriac.Alphaproteobacteriao.Rhodospirillalesf.Acetobacteraceaeg.Acetobacter 0.04
p.Firmicutesc.Bacillio.Lactobacillalesf.StreptococcaceaeOther 0.01
p.Acidobacteriac..Chloracidobacteria.o.RB41f.Ellin6075g. 0.01
p.Proteobacteriac.Gammaproteobacteriao.Oceanospirillalesf.Halomonadaceaeg.Halomonas 0.01
p.Firmicutesc.Clostridiao.Clostridialesf..Tissierellaceae.g.Helcococcus 0.04
p.Bacteroidetesc.Bacteroidiao.Bacteroidalesf.Porphyromonadaceaeg.Paludibacter 0.03
p.Firmicutesc.Clostridiao.Clostridialesf..Tissierellaceae.g.Tissierella_Soehngenia 0.04
p.Firmicutesc.Bacillio.Lactobacillalesf.Aerococcaceaeg.Alloiococcus 0.04
p.Proteobacteriac.Alphaproteobacteriao.Rhodospirillalesf.Acetobacteraceaeg.Acetobacter *
p.Firmicutesc.Bacillio.Lactobacillalesf.StreptococcaceaeOther **
p.Acidobacteriac..Chloracidobacteria.o.RB41f.Ellin6075g. **
p.Proteobacteriac.Gammaproteobacteriao.Oceanospirillalesf.Halomonadaceaeg.Halomonas **
p.Firmicutesc.Clostridiao.Clostridialesf..Tissierellaceae.g.Helcococcus *
p.Bacteroidetesc.Bacteroidiao.Bacteroidalesf.Porphyromonadaceaeg.Paludibacter *
p.Firmicutesc.Clostridiao.Clostridialesf..Tissierellaceae.g.Tissierella_Soehngenia *
p.Firmicutesc.Bacillio.Lactobacillalesf.Aerococcaceaeg.Alloiococcus *
Group KS+YL #sps. 2
stat
p.Firmicutesc.Bacillio.Lactobacillalesf.Carnobacteriaceaeg.Desemzia 0.500
p.Firmicutesc.Erysipelotrichio.Erysipelotrichalesf.Erysipelotrichaceaeg.Sharpea 0.389
p.value
p.Firmicutesc.Bacillio.Lactobacillalesf.Carnobacteriaceaeg.Desemzia 0.05
p.Firmicutesc.Erysipelotrichio.Erysipelotrichalesf.Erysipelotrichaceaeg.Sharpea 0.04
p.Firmicutesc.Bacillio.Lactobacillalesf.Carnobacteriaceaeg.Desemzia *
p.Firmicutesc.Erysipelotrichio.Erysipelotrichalesf.Erysipelotrichaceaeg.Sharpea *
Group TC+YL #sps. 31
stat
p.Firmicutesc.Clostridiao.Clostridialesf.Peptostreptococcaceaeg. 0.826
p.Actinobacteriac.Actinobacteriao.Actinomycetalesf.Microbacteriaceaeg.Curtobacterium 0.747
p.Firmicutesc.Clostridiao.Clostridialesf.Lachnospiraceaeg.Butyrivibrio 0.740
p.Firmicutesc.Clostridiao.Clostridialesf..Tissierellaceae.g.Peptoniphilus 0.724
p.Proteobacteriac.Gammaproteobacteriao.Xanthomonadalesf.XanthomonadaceaeOther 0.707
p.Proteobacteriac.Alphaproteobacteriao.Rhizobialesf.Phyllobacteriaceaeg. 0.697
p.Firmicutesc.Bacillio.Lactobacillalesf.Carnobacteriaceaeg.Trichococcus 0.664
p.Planctomycetesc.Planctomycetiao.Gemmatalesf.Isosphaeraceaeg. 0.664
p.Proteobacteriac.Alphaproteobacteriao.Rhodospirillalesf.Rhodospirillaceaeg.Novispirillum 0.654
p.Actinobacteriac.Acidimicrobiiao.Acidimicrobialesf.C111g. 0.641
p.Actinobacteriac.Actinobacteriao.Actinomycetalesf.Sanguibacteraceaeg.Sanguibacter 0.628
p.Actinobacteriac.Actinobacteriao.Actinomycetalesf.Microbacteriaceaeg.Agrococcus 0.590
p.Firmicutesc.Bacillio.Bacillalesf.Planococcaceaeg.Planococcus 0.563
p.Actinobacteriac.Actinobacteriao.Actinomycetalesf.Propionibacteriaceaeg.Tessaracoccus 0.549
p.Actinobacteriac.Actinobacteriao.Actinomycetalesf.Beutenbergiaceaeg.Salana 0.534
p.Chloroflexic.Ellin6529o.f.g. 0.513
p.Chloroflexic.Thermomicrobiao.AKYG1722f.g. 0.494
p.Actinobacteriac.Actinobacteriao.Actinomycetalesf.MicromonosporaceaeOther 0.480
p.Proteobacteriac.Betaproteobacteriao.Neisserialesf.Neisseriaceaeg.Vogesella 0.472
p.Actinobacteriac.Actinobacteriao.Actinomycetalesf.Intrasporangiaceaeg.Phycicoccus 0.432
k.Archaeap.Euryarchaeotac.Methanobacteriao.Methanobacterialesf.Methanobacteriaceaeg.Methanosphaera 0.425
p.Proteobacteriac.Gammaproteobacteriao.Xanthomonadalesf.Sinobacteraceaeg.Steroidobacter 0.413
p.Firmicutesc.Clostridiao.Clostridialesf.Eubacteriaceaeg.Anaerofustis 0.413
p.Actinobacteriac.Actinobacteriao.Actinomycetalesf.Microbacteriaceaeg.Salinibacterium 0.382
p.Proteobacteriac.Gammaproteobacteriao.Alteromonadalesf.AlteromonadaceaeOther 0.351
k.Archaeap.Crenarchaeotac.Thermoproteio.Thermoprotealesf.Thermoproteaceaeg.Pyrobaculum 0.311
p.Proteobacteriac.Betaproteobacteriao.Nitrosomonadalesf.Nitrosomonadaceaeg.Nitrosovibrio 0.311
p.Firmicutesc.Clostridiao.Clostridialesf..Tissierellaceae.g.Sedimentibacter 0.311
p.Firmicutesc.Clostridiao.Clostridialesf.Clostridiaceaeg.Alkaliphilus 0.307
p.Proteobacteriac.Gammaproteobacteriao.Legionellalesf.g. 0.298
p.Actinobacteriac.Actinobacteriao.Actinomycetalesf.ActinomycetaceaeOther 0.297
p.value
p.Firmicutesc.Clostridiao.Clostridialesf.Peptostreptococcaceaeg. 0.02
p.Actinobacteriac.Actinobacteriao.Actinomycetalesf.Microbacteriaceaeg.Curtobacterium 0.01
p.Firmicutesc.Clostridiao.Clostridialesf.Lachnospiraceaeg.Butyrivibrio 0.01
p.Firmicutesc.Clostridiao.Clostridialesf..Tissierellaceae.g.Peptoniphilus 0.03
p.Proteobacteriac.Gammaproteobacteriao.Xanthomonadalesf.XanthomonadaceaeOther 0.02
p.Proteobacteriac.Alphaproteobacteriao.Rhizobialesf.Phyllobacteriaceaeg. 0.02
p.Firmicutesc.Bacillio.Lactobacillalesf.Carnobacteriaceaeg.Trichococcus 0.01
p.Planctomycetesc.Planctomycetiao.Gemmatalesf.Isosphaeraceaeg. 0.02
p.Proteobacteriac.Alphaproteobacteriao.Rhodospirillalesf.Rhodospirillaceaeg.Novispirillum 0.01
p.Actinobacteriac.Acidimicrobiiao.Acidimicrobialesf.C111g. 0.03
p.Actinobacteriac.Actinobacteriao.Actinomycetalesf.Sanguibacteraceaeg.Sanguibacter 0.03
p.Actinobacteriac.Actinobacteriao.Actinomycetalesf.Microbacteriaceaeg.Agrococcus 0.02
p.Firmicutesc.Bacillio.Bacillalesf.Planococcaceaeg.Planococcus 0.01
p.Actinobacteriac.Actinobacteriao.Actinomycetalesf.Propionibacteriaceaeg.Tessaracoccus 0.01
p.Actinobacteriac.Actinobacteriao.Actinomycetalesf.Beutenbergiaceaeg.Salana 0.01
p.Chloroflexic.Ellin6529o.f.g. 0.03
p.Chloroflexic.Thermomicrobiao.AKYG1722f.g. 0.04
p.Actinobacteriac.Actinobacteriao.Actinomycetalesf.MicromonosporaceaeOther 0.02
p.Proteobacteriac.Betaproteobacteriao.Neisserialesf.Neisseriaceaeg.Vogesella 0.02
p.Actinobacteriac.Actinobacteriao.Actinomycetalesf.Intrasporangiaceaeg.Phycicoccus 0.03
k.Archaeap.Euryarchaeotac.Methanobacteriao.Methanobacterialesf.Methanobacteriaceaeg.Methanosphaera 0.04
p.Proteobacteriac.Gammaproteobacteriao.Xanthomonadalesf.Sinobacteraceaeg.Steroidobacter 0.03
p.Firmicutesc.Clostridiao.Clostridialesf.Eubacteriaceaeg.Anaerofustis 0.04
p.Actinobacteriac.Actinobacteriao.Actinomycetalesf.Microbacteriaceaeg.Salinibacterium 0.05
p.Proteobacteriac.Gammaproteobacteriao.Alteromonadalesf.AlteromonadaceaeOther 0.03
k.Archaeap.Crenarchaeotac.Thermoproteio.Thermoprotealesf.Thermoproteaceaeg.Pyrobaculum 0.04
p.Proteobacteriac.Betaproteobacteriao.Nitrosomonadalesf.Nitrosomonadaceaeg.Nitrosovibrio 0.02
p.Firmicutesc.Clostridiao.Clostridialesf..Tissierellaceae.g.Sedimentibacter 0.03
p.Firmicutesc.Clostridiao.Clostridialesf.Clostridiaceaeg.Alkaliphilus 0.04
p.Proteobacteriac.Gammaproteobacteriao.Legionellalesf.g. 0.03
p.Actinobacteriac.Actinobacteriao.Actinomycetalesf.ActinomycetaceaeOther 0.05
p.Firmicutesc.Clostridiao.Clostridialesf.Peptostreptococcaceaeg. *
p.Actinobacteriac.Actinobacteriao.Actinomycetalesf.Microbacteriaceaeg.Curtobacterium **
p.Firmicutesc.Clostridiao.Clostridialesf.Lachnospiraceaeg.Butyrivibrio **
p.Firmicutesc.Clostridiao.Clostridialesf..Tissierellaceae.g.Peptoniphilus *
p.Proteobacteriac.Gammaproteobacteriao.Xanthomonadalesf.XanthomonadaceaeOther *
p.Proteobacteriac.Alphaproteobacteriao.Rhizobialesf.Phyllobacteriaceaeg. *
p.Firmicutesc.Bacillio.Lactobacillalesf.Carnobacteriaceaeg.Trichococcus **
p.Planctomycetesc.Planctomycetiao.Gemmatalesf.Isosphaeraceaeg. *
p.Proteobacteriac.Alphaproteobacteriao.Rhodospirillalesf.Rhodospirillaceaeg.Novispirillum **
p.Actinobacteriac.Acidimicrobiiao.Acidimicrobialesf.C111g. *
p.Actinobacteriac.Actinobacteriao.Actinomycetalesf.Sanguibacteraceaeg.Sanguibacter *
p.Actinobacteriac.Actinobacteriao.Actinomycetalesf.Microbacteriaceaeg.Agrococcus *
p.Firmicutesc.Bacillio.Bacillalesf.Planococcaceaeg.Planococcus **
p.Actinobacteriac.Actinobacteriao.Actinomycetalesf.Propionibacteriaceaeg.Tessaracoccus **
p.Actinobacteriac.Actinobacteriao.Actinomycetalesf.Beutenbergiaceaeg.Salana **
p.Chloroflexic.Ellin6529o.f.g. *
p.Chloroflexic.Thermomicrobiao.AKYG1722f.g. *
p.Actinobacteriac.Actinobacteriao.Actinomycetalesf.MicromonosporaceaeOther *
p.Proteobacteriac.Betaproteobacteriao.Neisserialesf.Neisseriaceaeg.Vogesella *
p.Actinobacteriac.Actinobacteriao.Actinomycetalesf.Intrasporangiaceaeg.Phycicoccus *
k.Archaeap.Euryarchaeotac.Methanobacteriao.Methanobacterialesf.Methanobacteriaceaeg.Methanosphaera *
p.Proteobacteriac.Gammaproteobacteriao.Xanthomonadalesf.Sinobacteraceaeg.Steroidobacter *
p.Firmicutesc.Clostridiao.Clostridialesf.Eubacteriaceaeg.Anaerofustis *
p.Actinobacteriac.Actinobacteriao.Actinomycetalesf.Microbacteriaceaeg.Salinibacterium *
p.Proteobacteriac.Gammaproteobacteriao.Alteromonadalesf.AlteromonadaceaeOther *
k.Archaeap.Crenarchaeotac.Thermoproteio.Thermoprotealesf.Thermoproteaceaeg.Pyrobaculum *
p.Proteobacteriac.Betaproteobacteriao.Nitrosomonadalesf.Nitrosomonadaceaeg.Nitrosovibrio *
p.Firmicutesc.Clostridiao.Clostridialesf..Tissierellaceae.g.Sedimentibacter *
p.Firmicutesc.Clostridiao.Clostridialesf.Clostridiaceaeg.Alkaliphilus *
p.Proteobacteriac.Gammaproteobacteriao.Legionellalesf.g. *
p.Actinobacteriac.Actinobacteriao.Actinomycetalesf.ActinomycetaceaeOther *
Group HM+TC+YL #sps. 18
stat
p.Firmicutesc.Bacillio.Bacillalesf.PlanococcaceaeOther 0.812
p.Firmicutesc.Bacillio.Lactobacillalesf.Aerococcaceaeg. 0.803
p.Firmicutesc.Bacillio.Bacillalesf.Planococcaceaeg. 0.795
p.Firmicutesc.Bacillio.Lactobacillalesf.Aerococcaceaeg.Facklamia 0.776
p.Firmicutesc.Bacillio.Lactobacillalesf.Lactobacillaceaeg.Pediococcus 0.741
p.Actinobacteriac.Actinobacteriao.Actinomycetalesf.Microbacteriaceaeg.Leucobacter 0.695
p.Firmicutesc.Bacillio.Bacillalesf.Planococcaceaeg.Paenisporosarcina 0.675
p.Firmicutesc.Bacillio.Turicibacteralesf.Turicibacteraceaeg.Turicibacter 0.657
p.Proteobacteriac.Alphaproteobacteriao.Rhodobacteralesf.Rhodobacteraceaeg.Rhodobacter 0.656
p.Proteobacteriac.Alphaproteobacteriao.Rhodospirillalesf.g. 0.591
p.Firmicutesc.Bacillio.Bacillalesf.g. 0.565
p.Firmicutesc.Bacillio.Lactobacillalesf.AerococcaceaeOther 0.555
p.Firmicutesc.Clostridiao.Clostridialesf.Christensenellaceaeg. 0.516
p.Firmicutesc.Bacillio.Bacillalesf.Planococcaceaeg.Rummeliibacillus 0.501
p.Firmicutesc.Bacillio.Bacillalesf.Planococcaceaeg.Sporosarcina 0.494
p.Actinobacteriac.Actinobacteriao.Actinomycetalesf.Micrococcaceaeg.Nesterenkonia 0.492
p.Actinobacteriac.MB.A2.108o.0319.7L14f.g. 0.469
p.Firmicutesc.Clostridiao.Clostridialesf.Lachnospiraceaeg.Blautia 0.458
p.value
p.Firmicutesc.Bacillio.Bacillalesf.PlanococcaceaeOther 0.02
p.Firmicutesc.Bacillio.Lactobacillalesf.Aerococcaceaeg. 0.01
p.Firmicutesc.Bacillio.Bacillalesf.Planococcaceaeg. 0.02
p.Firmicutesc.Bacillio.Lactobacillalesf.Aerococcaceaeg.Facklamia 0.01
p.Firmicutesc.Bacillio.Lactobacillalesf.Lactobacillaceaeg.Pediococcus 0.04
p.Actinobacteriac.Actinobacteriao.Actinomycetalesf.Microbacteriaceaeg.Leucobacter 0.03
p.Firmicutesc.Bacillio.Bacillalesf.Planococcaceaeg.Paenisporosarcina 0.02
p.Firmicutesc.Bacillio.Turicibacteralesf.Turicibacteraceaeg.Turicibacter 0.02
p.Proteobacteriac.Alphaproteobacteriao.Rhodobacteralesf.Rhodobacteraceaeg.Rhodobacter 0.02
p.Proteobacteriac.Alphaproteobacteriao.Rhodospirillalesf.g. 0.02
p.Firmicutesc.Bacillio.Bacillalesf.g. 0.05
p.Firmicutesc.Bacillio.Lactobacillalesf.AerococcaceaeOther 0.02
p.Firmicutesc.Clostridiao.Clostridialesf.Christensenellaceaeg. 0.05
p.Firmicutesc.Bacillio.Bacillalesf.Planococcaceaeg.Rummeliibacillus 0.04
p.Firmicutesc.Bacillio.Bacillalesf.Planococcaceaeg.Sporosarcina 0.03
p.Actinobacteriac.Actinobacteriao.Actinomycetalesf.Micrococcaceaeg.Nesterenkonia 0.04
p.Actinobacteriac.MB.A2.108o.0319.7L14f.g. 0.04
p.Firmicutesc.Clostridiao.Clostridialesf.Lachnospiraceaeg.Blautia 0.05
p.Firmicutesc.Bacillio.Bacillalesf.PlanococcaceaeOther *
p.Firmicutesc.Bacillio.Lactobacillalesf.Aerococcaceaeg. **
p.Firmicutesc.Bacillio.Bacillalesf.Planococcaceaeg. *
p.Firmicutesc.Bacillio.Lactobacillalesf.Aerococcaceaeg.Facklamia **
p.Firmicutesc.Bacillio.Lactobacillalesf.Lactobacillaceaeg.Pediococcus *
p.Actinobacteriac.Actinobacteriao.Actinomycetalesf.Microbacteriaceaeg.Leucobacter *
p.Firmicutesc.Bacillio.Bacillalesf.Planococcaceaeg.Paenisporosarcina *
p.Firmicutesc.Bacillio.Turicibacteralesf.Turicibacteraceaeg.Turicibacter *
p.Proteobacteriac.Alphaproteobacteriao.Rhodobacteralesf.Rhodobacteraceaeg.Rhodobacter *
p.Proteobacteriac.Alphaproteobacteriao.Rhodospirillalesf.g. *
p.Firmicutesc.Bacillio.Bacillalesf.g. *
p.Firmicutesc.Bacillio.Lactobacillalesf.AerococcaceaeOther *
p.Firmicutesc.Clostridiao.Clostridialesf.Christensenellaceaeg. *
p.Firmicutesc.Bacillio.Bacillalesf.Planococcaceaeg.Rummeliibacillus *
p.Firmicutesc.Bacillio.Bacillalesf.Planococcaceaeg.Sporosarcina *
p.Actinobacteriac.Actinobacteriao.Actinomycetalesf.Micrococcaceaeg.Nesterenkonia *
p.Actinobacteriac.MB.A2.108o.0319.7L14f.g. *
p.Firmicutesc.Clostridiao.Clostridialesf.Lachnospiraceaeg.Blautia *
Group KS+TC+YL #sps. 7
stat
p.Firmicutesc.Bacillio.Lactobacillalesf.LactobacillaceaeOther 0.972
p.Proteobacteriac.Alphaproteobacteriao.Rhodobacteralesf.Rhodobacteraceaeg.Paracoccus 0.905
p.Actinobacteriac.Actinobacteriao.Actinomycetalesf.Intrasporangiaceaeg.Janibacter 0.678
p.Bacteroidetesc.Cytophagiao.Cytophagalesf.Cytophagaceaeg.Hymenobacter 0.662
p.Proteobacteriac.Gammaproteobacteriao.Aeromonadalesf.AeromonadaceaeOther 0.646
p.Actinobacteriac.Actinobacteriao.Actinomycetalesf.Nocardioidaceaeg.Aeromicrobium 0.562
p.Bacteroidetesc.Flavobacteriiao.Flavobacterialesf..Weeksellaceae.g.Cloacibacterium 0.495
p.value
p.Firmicutesc.Bacillio.Lactobacillalesf.LactobacillaceaeOther 0.01
p.Proteobacteriac.Alphaproteobacteriao.Rhodobacteralesf.Rhodobacteraceaeg.Paracoccus 0.02
p.Actinobacteriac.Actinobacteriao.Actinomycetalesf.Intrasporangiaceaeg.Janibacter 0.02
p.Bacteroidetesc.Cytophagiao.Cytophagalesf.Cytophagaceaeg.Hymenobacter 0.01
p.Proteobacteriac.Gammaproteobacteriao.Aeromonadalesf.AeromonadaceaeOther 0.03
p.Actinobacteriac.Actinobacteriao.Actinomycetalesf.Nocardioidaceaeg.Aeromicrobium 0.03
p.Bacteroidetesc.Flavobacteriiao.Flavobacterialesf..Weeksellaceae.g.Cloacibacterium 0.05
p.Firmicutesc.Bacillio.Lactobacillalesf.LactobacillaceaeOther **
p.Proteobacteriac.Alphaproteobacteriao.Rhodobacteralesf.Rhodobacteraceaeg.Paracoccus *
p.Actinobacteriac.Actinobacteriao.Actinomycetalesf.Intrasporangiaceaeg.Janibacter *
p.Bacteroidetesc.Cytophagiao.Cytophagalesf.Cytophagaceaeg.Hymenobacter **
p.Proteobacteriac.Gammaproteobacteriao.Aeromonadalesf.AeromonadaceaeOther *
p.Actinobacteriac.Actinobacteriao.Actinomycetalesf.Nocardioidaceaeg.Aeromicrobium *
p.Bacteroidetesc.Flavobacteriiao.Flavobacterialesf..Weeksellaceae.g.Cloacibacterium *
---
Signif. codes: 0 ‘***’ 0.001 ‘**’ 0.01 ‘*’ 0.05 ‘.’ 0.1 ‘ ’ 1
