# Supplementary material for: Insights into the microbiota of raw milk from seven breeds animals distributing in Xinjiang China
Source: Front Microbiol. 2024 Oct 23;15:1382286. doi: 10.3389/fmicb.2024.1382286 (PMC11537933; doi:10.3389/fmicb.2024.1382286)
Supplement: Supplementary file 3 [file Table_3.XLSX]

## Sheet: Sheet1
	node1	node1_Genus	node2	node2_Genus	label
1	Gene_1	BD1-5	Gene_14	Corynebacterium	+
2	Gene_1	BD1-5	Gene_15	Dietzia	+
3	Gene_1	BD1-5	Gene_16	Georgenia	+
4	Gene_1	BD1-5	Gene_19	Leucobacter	+
5	Gene_1	BD1-5	Gene_27	Yaniella	+
6	Gene_1	BD1-5	Gene_29	Microbacteriaceae	+
7	Gene_1	BD1-5	Gene_33	Sporichthyaceae	+
8	Gene_1	BD1-5	Gene_39	Bacillaceae	+
9	Gene_1	BD1-5	Gene_42	Bacillus	+
10	Gene_1	BD1-5	Gene_44	Brochothrix	-
11	Gene_1	BD1-5	Gene_46	Jeotgalicoccus	+
12	Gene_1	BD1-5	Gene_48	Paenibacillus	+
13	Gene_1	BD1-5	Gene_50	Salinicoccus	+
14	Gene_1	BD1-5	Gene_56	Bacteroidaceae_5-7N15	+
15	Gene_1	BD1-5	Gene_57	Bacteroidales	+
16	Gene_1	BD1-5	Gene_58	[Prevotella]	+
17	Gene_1	BD1-5	Gene_59	Bacteroides	+
18	Gene_1	BD1-5	Gene_60	Porphyromonas	+
19	Gene_1	BD1-5	Gene_61	Prevotella	+
20	Gene_1	BD1-5	Gene_62	Rikenellaceae	+
21	Gene_1	BD1-5	Gene_63	S24-7	+
22	Gene_1	BD1-5	Gene_76	Rhodoferax	+
23	Gene_1	BD1-5	Gene_88	Clostridiales	+
24	Gene_1	BD1-5	Gene_90	Butyrivibrio	+
25	Gene_1	BD1-5	Gene_91	Clostridium	+
26	Gene_1	BD1-5	Gene_92	Coprococcus	+
27	Gene_1	BD1-5	Gene_93	Helcococcus	+
28	Gene_1	BD1-5	Gene_94	Mogibacterium	+
29	Gene_1	BD1-5	Gene_95	Oscillospira	+
30	Gene_1	BD1-5	Gene_96	Parvimonas	+
31	Gene_1	BD1-5	Gene_97	Peptostreptococcus	+
32	Gene_1	BD1-5	Gene_98	Ruminococcus	+
33	Gene_1	BD1-5	Gene_99	Veillonella	+
34	Gene_1	BD1-5	Gene_100	Lachnospiraceae	+
35	Gene_1	BD1-5	Gene_101	Mogibacteriaceae	+
36	Gene_1	BD1-5	Gene_102	Peptostreptococcaceae	+
37	Gene_1	BD1-5	Gene_103	Ruminococcaceae	+
38	Gene_1	BD1-5	Gene_105	Coriobacteriaceae	+
39	Gene_1	BD1-5	Gene_113	Unassigned	+
40	Gene_1	BD1-5	Gene_117	Weeksellaceae	+
41	Gene_1	BD1-5	Gene_118	Fusobacterium	+
42	Gene_1	BD1-5	Gene_119	Leptotrichiaceae	+
43	Gene_1	BD1-5	Gene_120	Gemella	+
44	Gene_1	BD1-5	Gene_122	iii1-15	+
45	Gene_1	BD1-5	Gene_123	JG30-KF-CM45	+
46	Gene_1	BD1-5	Gene_124	Aerococcaceae	+
47	Gene_1	BD1-5	Gene_128	Enterococcus	-
48	Gene_1	BD1-5	Gene_129	Facklamia	+
49	Gene_1	BD1-5	Gene_134	Streptococcus	+
50	Gene_1	BD1-5	Gene_139	Methylotenera	+
51	Gene_1	BD1-5	Gene_144	Neisseria	+
52	Gene_1	BD1-5	Gene_145	Neisseriaceae	+
53	Gene_1	BD1-5	Gene_146	Aggregatibacter	+
54	Gene_1	BD1-5	Gene_147	Haemophilus	+
55	Gene_1	BD1-5	Gene_148	Mannheimia	+
56	Gene_1	BD1-5	Gene_149	Pasteurellaceae	+
57	Gene_1	BD1-5	Gene_154	Moraxella	+
58	Gene_1	BD1-5	Gene_160	RF39	+
59	Gene_1	BD1-5	Gene_180	Other	+
60	Gene_1	BD1-5	Gene_188	Streptophyta	+
61	Gene_1	BD1-5	Gene_192	Turicibacter	+
62	Gene_1	BD1-5	Gene_200	Unassigned	+
63	Gene_2	Fimbriimonas	Gene_3	Chitinophagaceae	+
64	Gene_2	Fimbriimonas	Gene_4	Sediminibacterium	+
65	Gene_2	Fimbriimonas	Gene_5	Acidimicrobiales	+
66	Gene_2	Fimbriimonas	Gene_7	Actinomycetales	+
67	Gene_2	Fimbriimonas	Gene_8	Actinomyces	+
68	Gene_2	Fimbriimonas	Gene_10	Amycolatopsis	+
69	Gene_2	Fimbriimonas	Gene_13	Brevibacterium	+
70	Gene_2	Fimbriimonas	Gene_14	Corynebacterium	+
71	Gene_2	Fimbriimonas	Gene_17	Gordonia	+
72	Gene_2	Fimbriimonas	Gene_21	Microbacterium	+
73	Gene_2	Fimbriimonas	Gene_22	Micrococcus	+
74	Gene_2	Fimbriimonas	Gene_23	Propionibacterium	+
75	Gene_2	Fimbriimonas	Gene_34	Aeromonadaceae	+
76	Gene_2	Fimbriimonas	Gene_37	Rheinheimera	+
77	Gene_2	Fimbriimonas	Gene_44	Brochothrix	-
78	Gene_2	Fimbriimonas	Gene_51	Staphylococcus	+
79	Gene_2	Fimbriimonas	Gene_55	Staphylococcaceae	-
80	Gene_2	Fimbriimonas	Gene_61	Prevotella	+
81	Gene_2	Fimbriimonas	Gene_66	Comamonadaceae	+
82	Gene_2	Fimbriimonas	Gene_67	Achromobacter	+
83	Gene_2	Fimbriimonas	Gene_69	Comamonas	+
84	Gene_2	Fimbriimonas	Gene_70	Cupriavidus	+
85	Gene_2	Fimbriimonas	Gene_71	Delftia	+
86	Gene_2	Fimbriimonas	Gene_75	Ralstonia	+
87	Gene_2	Fimbriimonas	Gene_78	Oxalobacteraceae	+
88	Gene_2	Fimbriimonas	Gene_79	Oxalobacteraceae	+
89	Gene_2	Fimbriimonas	Gene_80	Caulobacteraceae	+
90	Gene_2	Fimbriimonas	Gene_81	Asticcacaulis	+
91	Gene_2	Fimbriimonas	Gene_82	Brevundimonas	+
92	Gene_2	Fimbriimonas	Gene_83	Caulobacter	+
93	Gene_2	Fimbriimonas	Gene_84	Mycoplana	+
94	Gene_2	Fimbriimonas	Gene_85	Phenylobacterium	+
95	Gene_2	Fimbriimonas	Gene_86	Chthonomonas	+
96	Gene_2	Fimbriimonas	Gene_91	Clostridium	+
97	Gene_2	Fimbriimonas	Gene_96	Parvimonas	+
98	Gene_2	Fimbriimonas	Gene_99	Veillonella	+
99	Gene_2	Fimbriimonas	Gene_106	Deinococcus	+
100	Gene_2	Fimbriimonas	Gene_108	Elusimicrobiales	+
101	Gene_2	Fimbriimonas	Gene_111	Erwinia	-
102	Gene_2	Fimbriimonas	Gene_112	Serratia	+
103	Gene_2	Fimbriimonas	Gene_115	Flavobacterium	+
104	Gene_2	Fimbriimonas	Gene_121	Gemmata	+
105	Gene_2	Fimbriimonas	Gene_125	Enterococcaceae	-
106	Gene_2	Fimbriimonas	Gene_131	Lactococcus	-
107	Gene_2	Fimbriimonas	Gene_137	Lactobacillales	-
108	Gene_2	Fimbriimonas	Gene_138	Lactobacillales	-
109	Gene_2	Fimbriimonas	Gene_139	Methylotenera	+
110	Gene_2	Fimbriimonas	Gene_140	Methylophilaceae	+
111	Gene_2	Fimbriimonas	Gene_141	MIZ46	+
112	Gene_2	Fimbriimonas	Gene_142	MLE1-12	+
113	Gene_2	Fimbriimonas	Gene_143	Myxococcales	+
114	Gene_2	Fimbriimonas	Gene_150	Phycisphaerales	+
115	Gene_2	Fimbriimonas	Gene_152	Acinetobacter	+
116	Gene_2	Fimbriimonas	Gene_161	Bradyrhizobiaceae	+
117	Gene_2	Fimbriimonas	Gene_162	Agrobacterium	+
118	Gene_2	Fimbriimonas	Gene_163	Aminobacter	+
119	Gene_2	Fimbriimonas	Gene_164	Bradyrhizobium	+
120	Gene_2	Fimbriimonas	Gene_165	Devosia	+
121	Gene_2	Fimbriimonas	Gene_166	Methylobacterium	+
122	Gene_2	Fimbriimonas	Gene_167	Ochrobactrum	+
123	Gene_2	Fimbriimonas	Gene_168	Pedomicrobium	+
124	Gene_2	Fimbriimonas	Gene_169	Phyllobacterium	+
125	Gene_2	Fimbriimonas	Gene_170	Hyphomicrobiaceae	+
126	Gene_2	Fimbriimonas	Gene_171	Methylobacteriaceae	+
127	Gene_2	Fimbriimonas	Gene_172	Rhizobiales	+
128	Gene_2	Fimbriimonas	Gene_173	Xanthobacteraceae	+
129	Gene_2	Fimbriimonas	Gene_174	Paracoccus	+
130	Gene_2	Fimbriimonas	Gene_176	Rhodobacteraceae	+
131	Gene_2	Fimbriimonas	Gene_179	Rhodospirillaceae	+
132	Gene_2	Fimbriimonas	Gene_182	Sphingobacteriales	+
133	Gene_2	Fimbriimonas	Gene_183	Erythrobacter	+
134	Gene_2	Fimbriimonas	Gene_184	Novosphingobium	+
135	Gene_2	Fimbriimonas	Gene_185	Sphingobium	+
136	Gene_2	Fimbriimonas	Gene_186	Sphingomonas	+
137	Gene_2	Fimbriimonas	Gene_187	Sphingomonadaceae	+
138	Gene_2	Fimbriimonas	Gene_193	Lysobacter	+
139	Gene_2	Fimbriimonas	Gene_196	Sinobacteraceae	+
140	Gene_3	Chitinophagaceae	Gene_4	Sediminibacterium	+
141	Gene_3	Chitinophagaceae	Gene_5	Acidimicrobiales	+
142	Gene_3	Chitinophagaceae	Gene_9	Actinotalea	+
143	Gene_3	Chitinophagaceae	Gene_10	Amycolatopsis	+
144	Gene_3	Chitinophagaceae	Gene_13	Brevibacterium	+
145	Gene_3	Chitinophagaceae	Gene_14	Corynebacterium	+
146	Gene_3	Chitinophagaceae	Gene_15	Dietzia	+
147	Gene_3	Chitinophagaceae	Gene_22	Micrococcus	+
148	Gene_3	Chitinophagaceae	Gene_23	Propionibacterium	+
149	Gene_3	Chitinophagaceae	Gene_29	Microbacteriaceae	+
150	Gene_3	Chitinophagaceae	Gene_31	Micrococcaceae	+
151	Gene_3	Chitinophagaceae	Gene_32	Nocardioidaceae	+
152	Gene_3	Chitinophagaceae	Gene_33	Sporichthyaceae	+
153	Gene_3	Chitinophagaceae	Gene_34	Aeromonadaceae	+
154	Gene_3	Chitinophagaceae	Gene_41	Anoxybacillus	+
155	Gene_3	Chitinophagaceae	Gene_42	Bacillus	+
156	Gene_3	Chitinophagaceae	Gene_43	Brevibacillus	+
157	Gene_3	Chitinophagaceae	Gene_65	Comamonadaceae	+
158	Gene_3	Chitinophagaceae	Gene_66	Comamonadaceae	+
159	Gene_3	Chitinophagaceae	Gene_68	Azohydromonas	+
160	Gene_3	Chitinophagaceae	Gene_69	Comamonas	+
161	Gene_3	Chitinophagaceae	Gene_70	Cupriavidus	+
162	Gene_3	Chitinophagaceae	Gene_71	Delftia	+
163	Gene_3	Chitinophagaceae	Gene_72	Hydrogenophaga	+
164	Gene_3	Chitinophagaceae	Gene_75	Ralstonia	+
165	Gene_3	Chitinophagaceae	Gene_76	Rhodoferax	+
166	Gene_3	Chitinophagaceae	Gene_77	Tepidimonas	+
167	Gene_3	Chitinophagaceae	Gene_78	Oxalobacteraceae	+
168	Gene_3	Chitinophagaceae	Gene_79	Oxalobacteraceae	+
169	Gene_3	Chitinophagaceae	Gene_80	Caulobacteraceae	+
170	Gene_3	Chitinophagaceae	Gene_81	Asticcacaulis	+
171	Gene_3	Chitinophagaceae	Gene_83	Caulobacter	+
172	Gene_3	Chitinophagaceae	Gene_84	Mycoplana	+
173	Gene_3	Chitinophagaceae	Gene_85	Phenylobacterium	+
174	Gene_3	Chitinophagaceae	Gene_88	Clostridiales	+
175	Gene_3	Chitinophagaceae	Gene_98	Ruminococcus	+
176	Gene_3	Chitinophagaceae	Gene_104	Tissierellaceae_Peptoniphilus	+
177	Gene_3	Chitinophagaceae	Gene_106	Deinococcus	+
178	Gene_3	Chitinophagaceae	Gene_108	Elusimicrobiales	+
179	Gene_3	Chitinophagaceae	Gene_115	Flavobacterium	+
180	Gene_3	Chitinophagaceae	Gene_121	Gemmata	+
181	Gene_3	Chitinophagaceae	Gene_136	Lactobacillaceae	+
182	Gene_3	Chitinophagaceae	Gene_139	Methylotenera	+
183	Gene_3	Chitinophagaceae	Gene_140	Methylophilaceae	+
184	Gene_3	Chitinophagaceae	Gene_142	MLE1-12	+
185	Gene_3	Chitinophagaceae	Gene_147	Haemophilus	+
186	Gene_3	Chitinophagaceae	Gene_150	Phycisphaerales	+
187	Gene_3	Chitinophagaceae	Gene_155	Pseudomonas	+
188	Gene_3	Chitinophagaceae	Gene_161	Bradyrhizobiaceae	+
189	Gene_3	Chitinophagaceae	Gene_162	Agrobacterium	+
190	Gene_3	Chitinophagaceae	Gene_163	Aminobacter	+
191	Gene_3	Chitinophagaceae	Gene_164	Bradyrhizobium	+
192	Gene_3	Chitinophagaceae	Gene_165	Devosia	+
193	Gene_3	Chitinophagaceae	Gene_166	Methylobacterium	+
194	Gene_3	Chitinophagaceae	Gene_167	Ochrobactrum	+
195	Gene_3	Chitinophagaceae	Gene_168	Pedomicrobium	+
196	Gene_3	Chitinophagaceae	Gene_169	Phyllobacterium	+
197	Gene_3	Chitinophagaceae	Gene_170	Hyphomicrobiaceae	+
198	Gene_3	Chitinophagaceae	Gene_171	Methylobacteriaceae	+
199	Gene_3	Chitinophagaceae	Gene_172	Rhizobiales	+
200	Gene_3	Chitinophagaceae	Gene_173	Xanthobacteraceae	+
201	Gene_3	Chitinophagaceae	Gene_174	Paracoccus	+
202	Gene_3	Chitinophagaceae	Gene_175	Rubellimicrobium	+
203	Gene_3	Chitinophagaceae	Gene_177	Acetobacteraceae	+
204	Gene_3	Chitinophagaceae	Gene_179	Rhodospirillaceae	+
205	Gene_3	Chitinophagaceae	Gene_180	Other	+
206	Gene_3	Chitinophagaceae	Gene_181	Sphingobacterium	+
207	Gene_3	Chitinophagaceae	Gene_183	Erythrobacter	+
208	Gene_3	Chitinophagaceae	Gene_184	Novosphingobium	+
209	Gene_3	Chitinophagaceae	Gene_185	Sphingobium	+
210	Gene_3	Chitinophagaceae	Gene_186	Sphingomonas	+
211	Gene_3	Chitinophagaceae	Gene_187	Sphingomonadaceae	+
212	Gene_3	Chitinophagaceae	Gene_188	Streptophyta	+
213	Gene_3	Chitinophagaceae	Gene_190	Thermus	+
214	Gene_3	Chitinophagaceae	Gene_193	Lysobacter	+
215	Gene_3	Chitinophagaceae	Gene_196	Sinobacteraceae	+
216	Gene_3	Chitinophagaceae	Gene_197	Xanthomonadaceae_Luteimonas	+
217	Gene_4	Sediminibacterium	Gene_5	Acidimicrobiales	+
218	Gene_4	Sediminibacterium	Gene_7	Actinomycetales	+
219	Gene_4	Sediminibacterium	Gene_10	Amycolatopsis	+
220	Gene_4	Sediminibacterium	Gene_13	Brevibacterium	+
221	Gene_4	Sediminibacterium	Gene_14	Corynebacterium	+
222	Gene_4	Sediminibacterium	Gene_17	Gordonia	+
223	Gene_4	Sediminibacterium	Gene_21	Microbacterium	+
224	Gene_4	Sediminibacterium	Gene_22	Micrococcus	+
225	Gene_4	Sediminibacterium	Gene_23	Propionibacterium	+
226	Gene_4	Sediminibacterium	Gene_34	Aeromonadaceae	+
227	Gene_4	Sediminibacterium	Gene_37	Rheinheimera	+
228	Gene_4	Sediminibacterium	Gene_41	Anoxybacillus	+
229	Gene_4	Sediminibacterium	Gene_42	Bacillus	+
230	Gene_4	Sediminibacterium	Gene_44	Brochothrix	-
231	Gene_4	Sediminibacterium	Gene_51	Staphylococcus	+
232	Gene_4	Sediminibacterium	Gene_55	Staphylococcaceae	-
233	Gene_4	Sediminibacterium	Gene_58	[Prevotella]	+
234	Gene_4	Sediminibacterium	Gene_59	Bacteroides	+
235	Gene_4	Sediminibacterium	Gene_60	Porphyromonas	+
236	Gene_4	Sediminibacterium	Gene_61	Prevotella	+
237	Gene_4	Sediminibacterium	Gene_65	Comamonadaceae	+
238	Gene_4	Sediminibacterium	Gene_66	Comamonadaceae	+
239	Gene_4	Sediminibacterium	Gene_67	Achromobacter	+
240	Gene_4	Sediminibacterium	Gene_68	Azohydromonas	+
241	Gene_4	Sediminibacterium	Gene_69	Comamonas	+
242	Gene_4	Sediminibacterium	Gene_70	Cupriavidus	+
243	Gene_4	Sediminibacterium	Gene_71	Delftia	+
244	Gene_4	Sediminibacterium	Gene_75	Ralstonia	+
245	Gene_4	Sediminibacterium	Gene_78	Oxalobacteraceae	+
246	Gene_4	Sediminibacterium	Gene_79	Oxalobacteraceae	+
247	Gene_4	Sediminibacterium	Gene_80	Caulobacteraceae	+
248	Gene_4	Sediminibacterium	Gene_81	Asticcacaulis	+
249	Gene_4	Sediminibacterium	Gene_82	Brevundimonas	+
250	Gene_4	Sediminibacterium	Gene_83	Caulobacter	+
251	Gene_4	Sediminibacterium	Gene_84	Mycoplana	+
252	Gene_4	Sediminibacterium	Gene_85	Phenylobacterium	+
253	Gene_4	Sediminibacterium	Gene_86	Chthonomonas	+
254	Gene_4	Sediminibacterium	Gene_88	Clostridiales	+
255	Gene_4	Sediminibacterium	Gene_89	Anaerococcus	+
256	Gene_4	Sediminibacterium	Gene_90	Butyrivibrio	+
257	Gene_4	Sediminibacterium	Gene_92	Coprococcus	+
258	Gene_4	Sediminibacterium	Gene_99	Veillonella	+
259	Gene_4	Sediminibacterium	Gene_104	Tissierellaceae_Peptoniphilus	+
260	Gene_4	Sediminibacterium	Gene_106	Deinococcus	+
261	Gene_4	Sediminibacterium	Gene_108	Elusimicrobiales	+
262	Gene_4	Sediminibacterium	Gene_111	Erwinia	-
263	Gene_4	Sediminibacterium	Gene_112	Serratia	+
264	Gene_4	Sediminibacterium	Gene_113	Unassigned	+
265	Gene_4	Sediminibacterium	Gene_115	Flavobacterium	+
266	Gene_4	Sediminibacterium	Gene_121	Gemmata	+
267	Gene_4	Sediminibacterium	Gene_125	Enterococcaceae	-
268	Gene_4	Sediminibacterium	Gene_131	Lactococcus	-
269	Gene_4	Sediminibacterium	Gene_135	Vagococcus	-
270	Gene_4	Sediminibacterium	Gene_137	Lactobacillales	-
271	Gene_4	Sediminibacterium	Gene_138	Lactobacillales	-
272	Gene_4	Sediminibacterium	Gene_139	Methylotenera	+
273	Gene_4	Sediminibacterium	Gene_140	Methylophilaceae	+
274	Gene_4	Sediminibacterium	Gene_141	MIZ46	+
275	Gene_4	Sediminibacterium	Gene_142	MLE1-12	+
276	Gene_4	Sediminibacterium	Gene_143	Myxococcales	+
277	Gene_4	Sediminibacterium	Gene_144	Neisseria	+
278	Gene_4	Sediminibacterium	Gene_145	Neisseriaceae	+
279	Gene_4	Sediminibacterium	Gene_147	Haemophilus	+
280	Gene_4	Sediminibacterium	Gene_150	Phycisphaerales	+
281	Gene_4	Sediminibacterium	Gene_152	Acinetobacter	+
282	Gene_4	Sediminibacterium	Gene_161	Bradyrhizobiaceae	+
283	Gene_4	Sediminibacterium	Gene_162	Agrobacterium	+
284	Gene_4	Sediminibacterium	Gene_163	Aminobacter	+
285	Gene_4	Sediminibacterium	Gene_164	Bradyrhizobium	+
286	Gene_4	Sediminibacterium	Gene_165	Devosia	+
287	Gene_4	Sediminibacterium	Gene_166	Methylobacterium	+
288	Gene_4	Sediminibacterium	Gene_167	Ochrobactrum	+
289	Gene_4	Sediminibacterium	Gene_168	Pedomicrobium	+
290	Gene_4	Sediminibacterium	Gene_169	Phyllobacterium	+
291	Gene_4	Sediminibacterium	Gene_170	Hyphomicrobiaceae	+
292	Gene_4	Sediminibacterium	Gene_171	Methylobacteriaceae	+
293	Gene_4	Sediminibacterium	Gene_172	Rhizobiales	+
294	Gene_4	Sediminibacterium	Gene_173	Xanthobacteraceae	+
295	Gene_4	Sediminibacterium	Gene_174	Paracoccus	+
296	Gene_4	Sediminibacterium	Gene_176	Rhodobacteraceae	+
297	Gene_4	Sediminibacterium	Gene_179	Rhodospirillaceae	+
298	Gene_4	Sediminibacterium	Gene_182	Sphingobacteriales	+
299	Gene_4	Sediminibacterium	Gene_183	Erythrobacter	+
300	Gene_4	Sediminibacterium	Gene_184	Novosphingobium	+
301	Gene_4	Sediminibacterium	Gene_185	Sphingobium	+
302	Gene_4	Sediminibacterium	Gene_186	Sphingomonas	+
303	Gene_4	Sediminibacterium	Gene_187	Sphingomonadaceae	+
304	Gene_4	Sediminibacterium	Gene_188	Streptophyta	+
305	Gene_4	Sediminibacterium	Gene_190	Thermus	+
306	Gene_4	Sediminibacterium	Gene_193	Lysobacter	+
307	Gene_4	Sediminibacterium	Gene_196	Sinobacteraceae	+
308	Gene_4	Sediminibacterium	Gene_200	Unassigned	+
309	Gene_5	Acidimicrobiales	Gene_6	Actinomycetales	+
310	Gene_5	Acidimicrobiales	Gene_7	Actinomycetales	+
311	Gene_5	Acidimicrobiales	Gene_8	Actinomyces	+
312	Gene_5	Acidimicrobiales	Gene_9	Actinotalea	+
313	Gene_5	Acidimicrobiales	Gene_10	Amycolatopsis	+
314	Gene_5	Acidimicrobiales	Gene_11	Arthrobacter	+
315	Gene_5	Acidimicrobiales	Gene_12	Brachybacterium	+
316	Gene_5	Acidimicrobiales	Gene_13	Brevibacterium	+
317	Gene_5	Acidimicrobiales	Gene_14	Corynebacterium	+
318	Gene_5	Acidimicrobiales	Gene_15	Dietzia	+
319	Gene_5	Acidimicrobiales	Gene_16	Georgenia	+
320	Gene_5	Acidimicrobiales	Gene_17	Gordonia	+
321	Gene_5	Acidimicrobiales	Gene_18	Kocuria	+
322	Gene_5	Acidimicrobiales	Gene_21	Microbacterium	+
323	Gene_5	Acidimicrobiales	Gene_22	Micrococcus	+
324	Gene_5	Acidimicrobiales	Gene_23	Propionibacterium	+
325	Gene_5	Acidimicrobiales	Gene_29	Microbacteriaceae	+
326	Gene_5	Acidimicrobiales	Gene_31	Micrococcaceae	+
327	Gene_5	Acidimicrobiales	Gene_32	Nocardioidaceae	+
328	Gene_5	Acidimicrobiales	Gene_33	Sporichthyaceae	+
329	Gene_5	Acidimicrobiales	Gene_34	Aeromonadaceae	+
330	Gene_5	Acidimicrobiales	Gene_37	Rheinheimera	+
331	Gene_5	Acidimicrobiales	Gene_38	Shewanella	+
332	Gene_5	Acidimicrobiales	Gene_41	Anoxybacillus	+
333	Gene_5	Acidimicrobiales	Gene_42	Bacillus	+
334	Gene_5	Acidimicrobiales	Gene_51	Staphylococcus	+
335	Gene_5	Acidimicrobiales	Gene_66	Comamonadaceae	+
336	Gene_5	Acidimicrobiales	Gene_67	Achromobacter	+
337	Gene_5	Acidimicrobiales	Gene_68	Azohydromonas	+
338	Gene_5	Acidimicrobiales	Gene_69	Comamonas	+
339	Gene_5	Acidimicrobiales	Gene_71	Delftia	+
340	Gene_5	Acidimicrobiales	Gene_75	Ralstonia	+
341	Gene_5	Acidimicrobiales	Gene_78	Oxalobacteraceae	+
342	Gene_5	Acidimicrobiales	Gene_79	Oxalobacteraceae	+
343	Gene_5	Acidimicrobiales	Gene_80	Caulobacteraceae	+
344	Gene_5	Acidimicrobiales	Gene_81	Asticcacaulis	+
345	Gene_5	Acidimicrobiales	Gene_82	Brevundimonas	+
346	Gene_5	Acidimicrobiales	Gene_83	Caulobacter	+
347	Gene_5	Acidimicrobiales	Gene_84	Mycoplana	+
348	Gene_5	Acidimicrobiales	Gene_86	Chthonomonas	+
349	Gene_5	Acidimicrobiales	Gene_87	Clostridiaceae	+
350	Gene_5	Acidimicrobiales	Gene_88	Clostridiales	+
351	Gene_5	Acidimicrobiales	Gene_89	Anaerococcus	+
352	Gene_5	Acidimicrobiales	Gene_90	Butyrivibrio	+
353	Gene_5	Acidimicrobiales	Gene_91	Clostridium	+
354	Gene_5	Acidimicrobiales	Gene_100	Lachnospiraceae	+
355	Gene_5	Acidimicrobiales	Gene_102	Peptostreptococcaceae	+
356	Gene_5	Acidimicrobiales	Gene_103	Ruminococcaceae	+
357	Gene_5	Acidimicrobiales	Gene_106	Deinococcus	+
358	Gene_5	Acidimicrobiales	Gene_108	Elusimicrobiales	+
359	Gene_5	Acidimicrobiales	Gene_111	Erwinia	-
360	Gene_5	Acidimicrobiales	Gene_115	Flavobacterium	+
361	Gene_5	Acidimicrobiales	Gene_121	Gemmata	+
362	Gene_5	Acidimicrobiales	Gene_122	iii1-15	+
363	Gene_5	Acidimicrobiales	Gene_123	JG30-KF-CM45	+
364	Gene_5	Acidimicrobiales	Gene_125	Enterococcaceae	-
365	Gene_5	Acidimicrobiales	Gene_136	Lactobacillaceae	+
366	Gene_5	Acidimicrobiales	Gene_140	Methylophilaceae	+
367	Gene_5	Acidimicrobiales	Gene_141	MIZ46	+
368	Gene_5	Acidimicrobiales	Gene_142	MLE1-12	+
369	Gene_5	Acidimicrobiales	Gene_143	Myxococcales	+
370	Gene_5	Acidimicrobiales	Gene_144	Neisseria	+
371	Gene_5	Acidimicrobiales	Gene_147	Haemophilus	+
372	Gene_5	Acidimicrobiales	Gene_150	Phycisphaerales	+
373	Gene_5	Acidimicrobiales	Gene_151	Pirellulaceae	+
374	Gene_5	Acidimicrobiales	Gene_155	Pseudomonas	+
375	Gene_5	Acidimicrobiales	Gene_161	Bradyrhizobiaceae	+
376	Gene_5	Acidimicrobiales	Gene_162	Agrobacterium	+
377	Gene_5	Acidimicrobiales	Gene_163	Aminobacter	+
378	Gene_5	Acidimicrobiales	Gene_164	Bradyrhizobium	+
379	Gene_5	Acidimicrobiales	Gene_165	Devosia	+
380	Gene_5	Acidimicrobiales	Gene_166	Methylobacterium	+
381	Gene_5	Acidimicrobiales	Gene_167	Ochrobactrum	+
382	Gene_5	Acidimicrobiales	Gene_168	Pedomicrobium	+
383	Gene_5	Acidimicrobiales	Gene_169	Phyllobacterium	+
384	Gene_5	Acidimicrobiales	Gene_170	Hyphomicrobiaceae	+
385	Gene_5	Acidimicrobiales	Gene_171	Methylobacteriaceae	+
386	Gene_5	Acidimicrobiales	Gene_172	Rhizobiales	+
387	Gene_5	Acidimicrobiales	Gene_174	Paracoccus	+
388	Gene_5	Acidimicrobiales	Gene_175	Rubellimicrobium	+
389	Gene_5	Acidimicrobiales	Gene_176	Rhodobacteraceae	+
390	Gene_5	Acidimicrobiales	Gene_179	Rhodospirillaceae	+
391	Gene_5	Acidimicrobiales	Gene_182	Sphingobacteriales	+
392	Gene_5	Acidimicrobiales	Gene_183	Erythrobacter	+
393	Gene_5	Acidimicrobiales	Gene_184	Novosphingobium	+
394	Gene_5	Acidimicrobiales	Gene_185	Sphingobium	+
395	Gene_5	Acidimicrobiales	Gene_186	Sphingomonas	+
396	Gene_5	Acidimicrobiales	Gene_187	Sphingomonadaceae	+
397	Gene_5	Acidimicrobiales	Gene_188	Streptophyta	+
398	Gene_5	Acidimicrobiales	Gene_196	Sinobacteraceae	+
399	Gene_6	Actinomycetales	Gene_9	Actinotalea	+
400	Gene_6	Actinomycetales	Gene_11	Arthrobacter	+
401	Gene_6	Actinomycetales	Gene_12	Brachybacterium	+
402	Gene_6	Actinomycetales	Gene_14	Corynebacterium	+
403	Gene_6	Actinomycetales	Gene_15	Dietzia	+
404	Gene_6	Actinomycetales	Gene_16	Georgenia	+
405	Gene_6	Actinomycetales	Gene_18	Kocuria	+
406	Gene_6	Actinomycetales	Gene_22	Micrococcus	+
407	Gene_6	Actinomycetales	Gene_26	Sanguibacter	+
408	Gene_6	Actinomycetales	Gene_27	Yaniella	+
409	Gene_6	Actinomycetales	Gene_28	Intrasporangiaceae	+
410	Gene_6	Actinomycetales	Gene_29	Microbacteriaceae	+
411	Gene_6	Actinomycetales	Gene_30	Micrococcaceae	+
412	Gene_6	Actinomycetales	Gene_31	Micrococcaceae	+
413	Gene_6	Actinomycetales	Gene_32	Nocardioidaceae	+
414	Gene_6	Actinomycetales	Gene_33	Sporichthyaceae	+
415	Gene_6	Actinomycetales	Gene_42	Bacillus	+
416	Gene_6	Actinomycetales	Gene_46	Jeotgalicoccus	+
417	Gene_6	Actinomycetales	Gene_49	Planomicrobium	+
418	Gene_6	Actinomycetales	Gene_50	Salinicoccus	+
419	Gene_6	Actinomycetales	Gene_56	Bacteroidaceae_5-7N15	+
420	Gene_6	Actinomycetales	Gene_57	Bacteroidales	+
421	Gene_6	Actinomycetales	Gene_60	Porphyromonas	+
422	Gene_6	Actinomycetales	Gene_63	S24-7	+
423	Gene_6	Actinomycetales	Gene_76	Rhodoferax	+
424	Gene_6	Actinomycetales	Gene_87	Clostridiaceae	+
425	Gene_6	Actinomycetales	Gene_88	Clostridiales	+
426	Gene_6	Actinomycetales	Gene_90	Butyrivibrio	+
427	Gene_6	Actinomycetales	Gene_95	Oscillospira	+
428	Gene_6	Actinomycetales	Gene_96	Parvimonas	+
429	Gene_6	Actinomycetales	Gene_100	Lachnospiraceae	+
430	Gene_6	Actinomycetales	Gene_101	Mogibacteriaceae	+
431	Gene_6	Actinomycetales	Gene_102	Peptostreptococcaceae	+
432	Gene_6	Actinomycetales	Gene_103	Ruminococcaceae	+
433	Gene_6	Actinomycetales	Gene_105	Coriobacteriaceae	+
434	Gene_6	Actinomycetales	Gene_117	Weeksellaceae	+
435	Gene_6	Actinomycetales	Gene_118	Fusobacterium	+
436	Gene_6	Actinomycetales	Gene_123	JG30-KF-CM45	+
437	Gene_6	Actinomycetales	Gene_124	Aerococcaceae	+
438	Gene_6	Actinomycetales	Gene_129	Facklamia	+
439	Gene_6	Actinomycetales	Gene_146	Aggregatibacter	+
440	Gene_6	Actinomycetales	Gene_151	Pirellulaceae	+
441	Gene_6	Actinomycetales	Gene_154	Moraxella	+
442	Gene_6	Actinomycetales	Gene_156	Psychrobacter	+
443	Gene_6	Actinomycetales	Gene_165	Devosia	+
444	Gene_6	Actinomycetales	Gene_176	Rhodobacteraceae	+
445	Gene_6	Actinomycetales	Gene_180	Other	+
446	Gene_6	Actinomycetales	Gene_192	Turicibacter	+
447	Gene_6	Actinomycetales	Gene_197	Xanthomonadaceae_Luteimonas	+
448	Gene_7	Actinomycetales	Gene_8	Actinomyces	+
449	Gene_7	Actinomycetales	Gene_9	Actinotalea	+
450	Gene_7	Actinomycetales	Gene_10	Amycolatopsis	+
451	Gene_7	Actinomycetales	Gene_11	Arthrobacter	+
452	Gene_7	Actinomycetales	Gene_12	Brachybacterium	+
453	Gene_7	Actinomycetales	Gene_13	Brevibacterium	+
454	Gene_7	Actinomycetales	Gene_14	Corynebacterium	+
455	Gene_7	Actinomycetales	Gene_15	Dietzia	+
456	Gene_7	Actinomycetales	Gene_16	Georgenia	+
457	Gene_7	Actinomycetales	Gene_17	Gordonia	+
458	Gene_7	Actinomycetales	Gene_18	Kocuria	+
459	Gene_7	Actinomycetales	Gene_21	Microbacterium	+
460	Gene_7	Actinomycetales	Gene_22	Micrococcus	+
461	Gene_7	Actinomycetales	Gene_23	Propionibacterium	+
462	Gene_7	Actinomycetales	Gene_24	Rhodococcus	+
463	Gene_7	Actinomycetales	Gene_28	Intrasporangiaceae	+
464	Gene_7	Actinomycetales	Gene_29	Microbacteriaceae	+
465	Gene_7	Actinomycetales	Gene_32	Nocardioidaceae	+
466	Gene_7	Actinomycetales	Gene_33	Sporichthyaceae	+
467	Gene_7	Actinomycetales	Gene_34	Aeromonadaceae	+
468	Gene_7	Actinomycetales	Gene_51	Staphylococcus	+
469	Gene_7	Actinomycetales	Gene_57	Bacteroidales	+
470	Gene_7	Actinomycetales	Gene_63	S24-7	+
471	Gene_7	Actinomycetales	Gene_64	Burkholderiales	+
472	Gene_7	Actinomycetales	Gene_65	Comamonadaceae	+
473	Gene_7	Actinomycetales	Gene_66	Comamonadaceae	+
474	Gene_7	Actinomycetales	Gene_68	Azohydromonas	+
475	Gene_7	Actinomycetales	Gene_69	Comamonas	+
476	Gene_7	Actinomycetales	Gene_75	Ralstonia	+
477	Gene_7	Actinomycetales	Gene_77	Tepidimonas	+
478	Gene_7	Actinomycetales	Gene_78	Oxalobacteraceae	+
479	Gene_7	Actinomycetales	Gene_80	Caulobacteraceae	+
480	Gene_7	Actinomycetales	Gene_81	Asticcacaulis	+
481	Gene_7	Actinomycetales	Gene_83	Caulobacter	+
482	Gene_7	Actinomycetales	Gene_84	Mycoplana	+
483	Gene_7	Actinomycetales	Gene_87	Clostridiaceae	+
484	Gene_7	Actinomycetales	Gene_88	Clostridiales	+
485	Gene_7	Actinomycetales	Gene_91	Clostridium	+
486	Gene_7	Actinomycetales	Gene_92	Coprococcus	+
487	Gene_7	Actinomycetales	Gene_98	Ruminococcus	+
488	Gene_7	Actinomycetales	Gene_100	Lachnospiraceae	+
489	Gene_7	Actinomycetales	Gene_103	Ruminococcaceae	+
490	Gene_7	Actinomycetales	Gene_106	Deinococcus	+
491	Gene_7	Actinomycetales	Gene_115	Flavobacterium	+
492	Gene_7	Actinomycetales	Gene_121	Gemmata	+
493	Gene_7	Actinomycetales	Gene_122	iii1-15	+
494	Gene_7	Actinomycetales	Gene_123	JG30-KF-CM45	+
495	Gene_7	Actinomycetales	Gene_129	Facklamia	+
496	Gene_7	Actinomycetales	Gene_130	Lactobacillus	+
497	Gene_7	Actinomycetales	Gene_133	Pediococcus	+
498	Gene_7	Actinomycetales	Gene_136	Lactobacillaceae	+
499	Gene_7	Actinomycetales	Gene_142	MLE1-12	+
500	Gene_7	Actinomycetales	Gene_143	Myxococcales	+
501	Gene_7	Actinomycetales	Gene_150	Phycisphaerales	+
502	Gene_7	Actinomycetales	Gene_151	Pirellulaceae	+
503	Gene_7	Actinomycetales	Gene_155	Pseudomonas	+
504	Gene_7	Actinomycetales	Gene_160	RF39	+
505	Gene_7	Actinomycetales	Gene_161	Bradyrhizobiaceae	+
506	Gene_7	Actinomycetales	Gene_162	Agrobacterium	+
507	Gene_7	Actinomycetales	Gene_163	Aminobacter	+
508	Gene_7	Actinomycetales	Gene_164	Bradyrhizobium	+
509	Gene_7	Actinomycetales	Gene_166	Methylobacterium	+
510	Gene_7	Actinomycetales	Gene_167	Ochrobactrum	+
511	Gene_7	Actinomycetales	Gene_169	Phyllobacterium	+
512	Gene_7	Actinomycetales	Gene_171	Methylobacteriaceae	+
513	Gene_7	Actinomycetales	Gene_172	Rhizobiales	+
514	Gene_7	Actinomycetales	Gene_176	Rhodobacteraceae	+
515	Gene_7	Actinomycetales	Gene_179	Rhodospirillaceae	+
516	Gene_7	Actinomycetales	Gene_183	Erythrobacter	+
517	Gene_7	Actinomycetales	Gene_185	Sphingobium	+
518	Gene_7	Actinomycetales	Gene_186	Sphingomonas	+
519	Gene_7	Actinomycetales	Gene_187	Sphingomonadaceae	+
520	Gene_7	Actinomycetales	Gene_196	Sinobacteraceae	+
521	Gene_8	Actinomyces	Gene_14	Corynebacterium	+
522	Gene_8	Actinomyces	Gene_15	Dietzia	+
523	Gene_8	Actinomyces	Gene_19	Leucobacter	+
524	Gene_8	Actinomyces	Gene_27	Yaniella	+
525	Gene_8	Actinomyces	Gene_29	Microbacteriaceae	+
526	Gene_8	Actinomyces	Gene_32	Nocardioidaceae	+
527	Gene_8	Actinomyces	Gene_41	Anoxybacillus	+
528	Gene_8	Actinomyces	Gene_42	Bacillus	+
529	Gene_8	Actinomyces	Gene_43	Brevibacillus	+
530	Gene_8	Actinomyces	Gene_48	Paenibacillus	+
531	Gene_8	Actinomyces	Gene_51	Staphylococcus	+
532	Gene_8	Actinomyces	Gene_53	Planococcaceae	+
533	Gene_8	Actinomyces	Gene_57	Bacteroidales	+
534	Gene_8	Actinomyces	Gene_58	[Prevotella]	+
535	Gene_8	Actinomyces	Gene_60	Porphyromonas	+
536	Gene_8	Actinomyces	Gene_61	Prevotella	+
537	Gene_8	Actinomyces	Gene_63	S24-7	+
538	Gene_8	Actinomyces	Gene_65	Comamonadaceae	+
539	Gene_8	Actinomyces	Gene_66	Comamonadaceae	+
540	Gene_8	Actinomyces	Gene_69	Comamonas	+
541	Gene_8	Actinomyces	Gene_87	Clostridiaceae	+
542	Gene_8	Actinomyces	Gene_88	Clostridiales	+
543	Gene_8	Actinomyces	Gene_89	Anaerococcus	+
544	Gene_8	Actinomyces	Gene_91	Clostridium	+
545	Gene_8	Actinomyces	Gene_92	Coprococcus	+
546	Gene_8	Actinomyces	Gene_95	Oscillospira	+
547	Gene_8	Actinomyces	Gene_96	Parvimonas	+
548	Gene_8	Actinomyces	Gene_97	Peptostreptococcus	+
549	Gene_8	Actinomyces	Gene_98	Ruminococcus	+
550	Gene_8	Actinomyces	Gene_99	Veillonella	+
551	Gene_8	Actinomyces	Gene_100	Lachnospiraceae	+
552	Gene_8	Actinomyces	Gene_101	Mogibacteriaceae	+
553	Gene_8	Actinomyces	Gene_102	Peptostreptococcaceae	+
554	Gene_8	Actinomyces	Gene_103	Ruminococcaceae	+
555	Gene_8	Actinomyces	Gene_105	Coriobacteriaceae	+
556	Gene_8	Actinomyces	Gene_117	Weeksellaceae	+
557	Gene_8	Actinomyces	Gene_118	Fusobacterium	+
558	Gene_8	Actinomyces	Gene_120	Gemella	+
559	Gene_8	Actinomyces	Gene_122	iii1-15	+
560	Gene_8	Actinomyces	Gene_123	JG30-KF-CM45	+
561	Gene_8	Actinomyces	Gene_129	Facklamia	+
562	Gene_8	Actinomyces	Gene_130	Lactobacillus	+
563	Gene_8	Actinomyces	Gene_134	Streptococcus	+
564	Gene_8	Actinomyces	Gene_144	Neisseria	+
565	Gene_8	Actinomyces	Gene_160	RF39	+
566	Gene_8	Actinomyces	Gene_174	Paracoccus	+
567	Gene_8	Actinomyces	Gene_176	Rhodobacteraceae	+
568	Gene_8	Actinomyces	Gene_177	Acetobacteraceae	+
569	Gene_8	Actinomyces	Gene_178	Acetobacter	+
570	Gene_8	Actinomyces	Gene_180	Other	+
571	Gene_8	Actinomyces	Gene_188	Streptophyta	+
572	Gene_8	Actinomyces	Gene_190	Thermus	+
573	Gene_9	Actinotalea	Gene_11	Arthrobacter	+
574	Gene_9	Actinotalea	Gene_12	Brachybacterium	+
575	Gene_9	Actinotalea	Gene_14	Corynebacterium	+
576	Gene_9	Actinotalea	Gene_15	Dietzia	+
577	Gene_9	Actinotalea	Gene_16	Georgenia	+
578	Gene_9	Actinotalea	Gene_18	Kocuria	+
579	Gene_9	Actinotalea	Gene_20	Luteococcus	+
580	Gene_9	Actinotalea	Gene_22	Micrococcus	+
581	Gene_9	Actinotalea	Gene_25	Rothia	+
582	Gene_9	Actinotalea	Gene_26	Sanguibacter	+
583	Gene_9	Actinotalea	Gene_28	Intrasporangiaceae	+
584	Gene_9	Actinotalea	Gene_29	Microbacteriaceae	+
585	Gene_9	Actinotalea	Gene_30	Micrococcaceae	+
586	Gene_9	Actinotalea	Gene_31	Micrococcaceae	+
587	Gene_9	Actinotalea	Gene_32	Nocardioidaceae	+
588	Gene_9	Actinotalea	Gene_33	Sporichthyaceae	+
589	Gene_9	Actinotalea	Gene_36	Cellvibrio	+
590	Gene_9	Actinotalea	Gene_65	Comamonadaceae	+
591	Gene_9	Actinotalea	Gene_67	Achromobacter	+
592	Gene_9	Actinotalea	Gene_68	Azohydromonas	+
593	Gene_9	Actinotalea	Gene_69	Comamonas	+
594	Gene_9	Actinotalea	Gene_73	Janthinobacterium	+
595	Gene_9	Actinotalea	Gene_74	Lautropia	+
596	Gene_9	Actinotalea	Gene_78	Oxalobacteraceae	+
597	Gene_9	Actinotalea	Gene_79	Oxalobacteraceae	+
598	Gene_9	Actinotalea	Gene_82	Brevundimonas	+
599	Gene_9	Actinotalea	Gene_84	Mycoplana	+
600	Gene_9	Actinotalea	Gene_87	Clostridiaceae	+
601	Gene_9	Actinotalea	Gene_88	Clostridiales	+
602	Gene_9	Actinotalea	Gene_91	Clostridium	+
603	Gene_9	Actinotalea	Gene_98	Ruminococcus	+
604	Gene_9	Actinotalea	Gene_100	Lachnospiraceae	+
605	Gene_9	Actinotalea	Gene_102	Peptostreptococcaceae	+
606	Gene_9	Actinotalea	Gene_103	Ruminococcaceae	+
607	Gene_9	Actinotalea	Gene_105	Coriobacteriaceae	+
608	Gene_9	Actinotalea	Gene_123	JG30-KF-CM45	+
609	Gene_9	Actinotalea	Gene_143	Myxococcales	+
610	Gene_9	Actinotalea	Gene_151	Pirellulaceae	+
611	Gene_9	Actinotalea	Gene_163	Aminobacter	+
612	Gene_9	Actinotalea	Gene_165	Devosia	+
613	Gene_9	Actinotalea	Gene_174	Paracoccus	+
614	Gene_9	Actinotalea	Gene_175	Rubellimicrobium	+
615	Gene_9	Actinotalea	Gene_179	Rhodospirillaceae	+
616	Gene_9	Actinotalea	Gene_184	Novosphingobium	+
617	Gene_9	Actinotalea	Gene_188	Streptophyta	+
618	Gene_9	Actinotalea	Gene_193	Lysobacter	+
619	Gene_10	Amycolatopsis	Gene_11	Arthrobacter	+
620	Gene_10	Amycolatopsis	Gene_13	Brevibacterium	+
621	Gene_10	Amycolatopsis	Gene_14	Corynebacterium	+
622	Gene_10	Amycolatopsis	Gene_17	Gordonia	+
623	Gene_10	Amycolatopsis	Gene_21	Microbacterium	+
624	Gene_10	Amycolatopsis	Gene_22	Micrococcus	+
625	Gene_10	Amycolatopsis	Gene_23	Propionibacterium	+
626	Gene_10	Amycolatopsis	Gene_31	Micrococcaceae	+
627	Gene_10	Amycolatopsis	Gene_33	Sporichthyaceae	+
628	Gene_10	Amycolatopsis	Gene_34	Aeromonadaceae	+
629	Gene_10	Amycolatopsis	Gene_37	Rheinheimera	+
630	Gene_10	Amycolatopsis	Gene_38	Shewanella	+
631	Gene_10	Amycolatopsis	Gene_41	Anoxybacillus	+
632	Gene_10	Amycolatopsis	Gene_42	Bacillus	+
633	Gene_10	Amycolatopsis	Gene_44	Brochothrix	-
634	Gene_10	Amycolatopsis	Gene_47	Macrococcus	-
635	Gene_10	Amycolatopsis	Gene_51	Staphylococcus	+
636	Gene_10	Amycolatopsis	Gene_55	Staphylococcaceae	-
637	Gene_10	Amycolatopsis	Gene_61	Prevotella	+
638	Gene_10	Amycolatopsis	Gene_65	Comamonadaceae	+
639	Gene_10	Amycolatopsis	Gene_66	Comamonadaceae	+
640	Gene_10	Amycolatopsis	Gene_67	Achromobacter	+
641	Gene_10	Amycolatopsis	Gene_68	Azohydromonas	+
642	Gene_10	Amycolatopsis	Gene_69	Comamonas	+
643	Gene_10	Amycolatopsis	Gene_70	Cupriavidus	+
644	Gene_10	Amycolatopsis	Gene_71	Delftia	+
645	Gene_10	Amycolatopsis	Gene_75	Ralstonia	+
646	Gene_10	Amycolatopsis	Gene_78	Oxalobacteraceae	+
647	Gene_10	Amycolatopsis	Gene_79	Oxalobacteraceae	+
648	Gene_10	Amycolatopsis	Gene_80	Caulobacteraceae	+
649	Gene_10	Amycolatopsis	Gene_81	Asticcacaulis	+
650	Gene_10	Amycolatopsis	Gene_82	Brevundimonas	+
651	Gene_10	Amycolatopsis	Gene_83	Caulobacter	+
652	Gene_10	Amycolatopsis	Gene_84	Mycoplana	+
653	Gene_10	Amycolatopsis	Gene_85	Phenylobacterium	+
654	Gene_10	Amycolatopsis	Gene_86	Chthonomonas	+
655	Gene_10	Amycolatopsis	Gene_88	Clostridiales	+
656	Gene_10	Amycolatopsis	Gene_99	Veillonella	+
657	Gene_10	Amycolatopsis	Gene_104	Tissierellaceae_Peptoniphilus	+
658	Gene_10	Amycolatopsis	Gene_106	Deinococcus	+
659	Gene_10	Amycolatopsis	Gene_108	Elusimicrobiales	+
660	Gene_10	Amycolatopsis	Gene_111	Erwinia	-
661	Gene_10	Amycolatopsis	Gene_112	Serratia	+
662	Gene_10	Amycolatopsis	Gene_115	Flavobacterium	+
663	Gene_10	Amycolatopsis	Gene_121	Gemmata	+
664	Gene_10	Amycolatopsis	Gene_125	Enterococcaceae	-
665	Gene_10	Amycolatopsis	Gene_131	Lactococcus	-
666	Gene_10	Amycolatopsis	Gene_137	Lactobacillales	-
667	Gene_10	Amycolatopsis	Gene_138	Lactobacillales	-
668	Gene_10	Amycolatopsis	Gene_139	Methylotenera	+
669	Gene_10	Amycolatopsis	Gene_140	Methylophilaceae	+
670	Gene_10	Amycolatopsis	Gene_141	MIZ46	+
671	Gene_10	Amycolatopsis	Gene_142	MLE1-12	+
672	Gene_10	Amycolatopsis	Gene_143	Myxococcales	+
673	Gene_10	Amycolatopsis	Gene_144	Neisseria	+
674	Gene_10	Amycolatopsis	Gene_147	Haemophilus	+
675	Gene_10	Amycolatopsis	Gene_150	Phycisphaerales	+
676	Gene_10	Amycolatopsis	Gene_152	Acinetobacter	+
677	Gene_10	Amycolatopsis	Gene_155	Pseudomonas	+
678	Gene_10	Amycolatopsis	Gene_161	Bradyrhizobiaceae	+
679	Gene_10	Amycolatopsis	Gene_162	Agrobacterium	+
680	Gene_10	Amycolatopsis	Gene_163	Aminobacter	+
681	Gene_10	Amycolatopsis	Gene_164	Bradyrhizobium	+
682	Gene_10	Amycolatopsis	Gene_165	Devosia	+
683	Gene_10	Amycolatopsis	Gene_166	Methylobacterium	+
684	Gene_10	Amycolatopsis	Gene_167	Ochrobactrum	+
685	Gene_10	Amycolatopsis	Gene_168	Pedomicrobium	+
686	Gene_10	Amycolatopsis	Gene_169	Phyllobacterium	+
687	Gene_10	Amycolatopsis	Gene_170	Hyphomicrobiaceae	+
688	Gene_10	Amycolatopsis	Gene_171	Methylobacteriaceae	+
689	Gene_10	Amycolatopsis	Gene_172	Rhizobiales	+
690	Gene_10	Amycolatopsis	Gene_173	Xanthobacteraceae	+
691	Gene_10	Amycolatopsis	Gene_174	Paracoccus	+
692	Gene_10	Amycolatopsis	Gene_175	Rubellimicrobium	+
693	Gene_10	Amycolatopsis	Gene_176	Rhodobacteraceae	+
694	Gene_10	Amycolatopsis	Gene_179	Rhodospirillaceae	+
695	Gene_10	Amycolatopsis	Gene_182	Sphingobacteriales	+
696	Gene_10	Amycolatopsis	Gene_183	Erythrobacter	+
697	Gene_10	Amycolatopsis	Gene_184	Novosphingobium	+
698	Gene_10	Amycolatopsis	Gene_185	Sphingobium	+
699	Gene_10	Amycolatopsis	Gene_186	Sphingomonas	+
700	Gene_10	Amycolatopsis	Gene_187	Sphingomonadaceae	+
701	Gene_10	Amycolatopsis	Gene_188	Streptophyta	+
702	Gene_10	Amycolatopsis	Gene_190	Thermus	+
703	Gene_10	Amycolatopsis	Gene_193	Lysobacter	+
704	Gene_10	Amycolatopsis	Gene_196	Sinobacteraceae	+
705	Gene_11	Arthrobacter	Gene_12	Brachybacterium	+
706	Gene_11	Arthrobacter	Gene_13	Brevibacterium	+
707	Gene_11	Arthrobacter	Gene_14	Corynebacterium	+
708	Gene_11	Arthrobacter	Gene_15	Dietzia	+
709	Gene_11	Arthrobacter	Gene_16	Georgenia	+
710	Gene_11	Arthrobacter	Gene_17	Gordonia	+
711	Gene_11	Arthrobacter	Gene_18	Kocuria	+
712	Gene_11	Arthrobacter	Gene_22	Micrococcus	+
713	Gene_11	Arthrobacter	Gene_23	Propionibacterium	+
714	Gene_11	Arthrobacter	Gene_25	Rothia	+
715	Gene_11	Arthrobacter	Gene_26	Sanguibacter	+
716	Gene_11	Arthrobacter	Gene_29	Microbacteriaceae	+
717	Gene_11	Arthrobacter	Gene_30	Micrococcaceae	+
718	Gene_11	Arthrobacter	Gene_31	Micrococcaceae	+
719	Gene_11	Arthrobacter	Gene_40	Bacillales	+
720	Gene_11	Arthrobacter	Gene_42	Bacillus	+
721	Gene_11	Arthrobacter	Gene_50	Salinicoccus	+
722	Gene_11	Arthrobacter	Gene_51	Staphylococcus	+
723	Gene_11	Arthrobacter	Gene_53	Planococcaceae	+
724	Gene_11	Arthrobacter	Gene_54	Planococcaceae	+
725	Gene_11	Arthrobacter	Gene_66	Comamonadaceae	+
726	Gene_11	Arthrobacter	Gene_75	Ralstonia	+
727	Gene_11	Arthrobacter	Gene_78	Oxalobacteraceae	+
728	Gene_11	Arthrobacter	Gene_79	Oxalobacteraceae	+
729	Gene_11	Arthrobacter	Gene_82	Brevundimonas	+
730	Gene_11	Arthrobacter	Gene_99	Veillonella	+
731	Gene_11	Arthrobacter	Gene_106	Deinococcus	+
732	Gene_11	Arthrobacter	Gene_121	Gemmata	+
733	Gene_11	Arthrobacter	Gene_123	JG30-KF-CM45	+
734	Gene_11	Arthrobacter	Gene_143	Myxococcales	+
735	Gene_11	Arthrobacter	Gene_151	Pirellulaceae	+
736	Gene_11	Arthrobacter	Gene_162	Agrobacterium	+
737	Gene_11	Arthrobacter	Gene_164	Bradyrhizobium	+
738	Gene_11	Arthrobacter	Gene_166	Methylobacterium	+
739	Gene_11	Arthrobacter	Gene_174	Paracoccus	+
740	Gene_11	Arthrobacter	Gene_176	Rhodobacteraceae	+
741	Gene_11	Arthrobacter	Gene_179	Rhodospirillaceae	+
742	Gene_11	Arthrobacter	Gene_180	Other	+
743	Gene_11	Arthrobacter	Gene_184	Novosphingobium	+
744	Gene_11	Arthrobacter	Gene_196	Sinobacteraceae	+
745	Gene_12	Brachybacterium	Gene_14	Corynebacterium	+
746	Gene_12	Brachybacterium	Gene_15	Dietzia	+
747	Gene_12	Brachybacterium	Gene_18	Kocuria	+
748	Gene_12	Brachybacterium	Gene_21	Microbacterium	+
749	Gene_12	Brachybacterium	Gene_22	Micrococcus	+
750	Gene_12	Brachybacterium	Gene_28	Intrasporangiaceae	+
751	Gene_12	Brachybacterium	Gene_29	Microbacteriaceae	+
752	Gene_12	Brachybacterium	Gene_30	Micrococcaceae	+
753	Gene_12	Brachybacterium	Gene_31	Micrococcaceae	+
754	Gene_12	Brachybacterium	Gene_32	Nocardioidaceae	+
755	Gene_12	Brachybacterium	Gene_46	Jeotgalicoccus	+
756	Gene_12	Brachybacterium	Gene_49	Planomicrobium	+
757	Gene_12	Brachybacterium	Gene_66	Comamonadaceae	+
758	Gene_12	Brachybacterium	Gene_79	Oxalobacteraceae	+
759	Gene_12	Brachybacterium	Gene_84	Mycoplana	+
760	Gene_12	Brachybacterium	Gene_88	Clostridiales	+
761	Gene_12	Brachybacterium	Gene_90	Butyrivibrio	+
762	Gene_12	Brachybacterium	Gene_100	Lachnospiraceae	+
763	Gene_12	Brachybacterium	Gene_102	Peptostreptococcaceae	+
764	Gene_12	Brachybacterium	Gene_103	Ruminococcaceae	+
765	Gene_12	Brachybacterium	Gene_106	Deinococcus	+
766	Gene_12	Brachybacterium	Gene_113	Unassigned	+
767	Gene_12	Brachybacterium	Gene_115	Flavobacterium	+
768	Gene_12	Brachybacterium	Gene_134	Streptococcus	+
769	Gene_12	Brachybacterium	Gene_147	Haemophilus	+
770	Gene_12	Brachybacterium	Gene_149	Pasteurellaceae	+
771	Gene_12	Brachybacterium	Gene_151	Pirellulaceae	+
772	Gene_12	Brachybacterium	Gene_153	Enhydrobacter	+
773	Gene_12	Brachybacterium	Gene_159	Pseudomonadaceae	+
774	Gene_12	Brachybacterium	Gene_162	Agrobacterium	+
775	Gene_12	Brachybacterium	Gene_175	Rubellimicrobium	+
776	Gene_12	Brachybacterium	Gene_176	Rhodobacteraceae	+
777	Gene_12	Brachybacterium	Gene_181	Sphingobacterium	+
778	Gene_12	Brachybacterium	Gene_184	Novosphingobium	+
779	Gene_12	Brachybacterium	Gene_188	Streptophyta	+
780	Gene_13	Brevibacterium	Gene_14	Corynebacterium	+
781	Gene_13	Brevibacterium	Gene_15	Dietzia	+
782	Gene_13	Brevibacterium	Gene_17	Gordonia	+
783	Gene_13	Brevibacterium	Gene_21	Microbacterium	+
784	Gene_13	Brevibacterium	Gene_22	Micrococcus	+
785	Gene_13	Brevibacterium	Gene_23	Propionibacterium	+
786	Gene_13	Brevibacterium	Gene_31	Micrococcaceae	+
787	Gene_13	Brevibacterium	Gene_32	Nocardioidaceae	+
788	Gene_13	Brevibacterium	Gene_34	Aeromonadaceae	+
789	Gene_13	Brevibacterium	Gene_37	Rheinheimera	+
790	Gene_13	Brevibacterium	Gene_38	Shewanella	+
791	Gene_13	Brevibacterium	Gene_41	Anoxybacillus	+
792	Gene_13	Brevibacterium	Gene_42	Bacillus	+
793	Gene_13	Brevibacterium	Gene_51	Staphylococcus	+
794	Gene_13	Brevibacterium	Gene_55	Staphylococcaceae	-
795	Gene_13	Brevibacterium	Gene_65	Comamonadaceae	+
796	Gene_13	Brevibacterium	Gene_66	Comamonadaceae	+
797	Gene_13	Brevibacterium	Gene_67	Achromobacter	+
798	Gene_13	Brevibacterium	Gene_68	Azohydromonas	+
799	Gene_13	Brevibacterium	Gene_69	Comamonas	+
800	Gene_13	Brevibacterium	Gene_70	Cupriavidus	+
801	Gene_13	Brevibacterium	Gene_71	Delftia	+
802	Gene_13	Brevibacterium	Gene_75	Ralstonia	+
803	Gene_13	Brevibacterium	Gene_77	Tepidimonas	+
804	Gene_13	Brevibacterium	Gene_78	Oxalobacteraceae	+
805	Gene_13	Brevibacterium	Gene_79	Oxalobacteraceae	+
806	Gene_13	Brevibacterium	Gene_80	Caulobacteraceae	+
807	Gene_13	Brevibacterium	Gene_81	Asticcacaulis	+
808	Gene_13	Brevibacterium	Gene_82	Brevundimonas	+
809	Gene_13	Brevibacterium	Gene_83	Caulobacter	+
810	Gene_13	Brevibacterium	Gene_84	Mycoplana	+
811	Gene_13	Brevibacterium	Gene_85	Phenylobacterium	+
812	Gene_13	Brevibacterium	Gene_86	Chthonomonas	+
813	Gene_13	Brevibacterium	Gene_106	Deinococcus	+
814	Gene_13	Brevibacterium	Gene_108	Elusimicrobiales	+
815	Gene_13	Brevibacterium	Gene_111	Erwinia	-
816	Gene_13	Brevibacterium	Gene_115	Flavobacterium	+
817	Gene_13	Brevibacterium	Gene_121	Gemmata	+
818	Gene_13	Brevibacterium	Gene_125	Enterococcaceae	-
819	Gene_13	Brevibacterium	Gene_131	Lactococcus	-
820	Gene_13	Brevibacterium	Gene_137	Lactobacillales	-
821	Gene_13	Brevibacterium	Gene_139	Methylotenera	+
822	Gene_13	Brevibacterium	Gene_140	Methylophilaceae	+
823	Gene_13	Brevibacterium	Gene_141	MIZ46	+
824	Gene_13	Brevibacterium	Gene_142	MLE1-12	+
825	Gene_13	Brevibacterium	Gene_143	Myxococcales	+
826	Gene_13	Brevibacterium	Gene_150	Phycisphaerales	+
827	Gene_13	Brevibacterium	Gene_155	Pseudomonas	+
828	Gene_13	Brevibacterium	Gene_161	Bradyrhizobiaceae	+
829	Gene_13	Brevibacterium	Gene_162	Agrobacterium	+
830	Gene_13	Brevibacterium	Gene_163	Aminobacter	+
831	Gene_13	Brevibacterium	Gene_164	Bradyrhizobium	+
832	Gene_13	Brevibacterium	Gene_165	Devosia	+
833	Gene_13	Brevibacterium	Gene_166	Methylobacterium	+
834	Gene_13	Brevibacterium	Gene_167	Ochrobactrum	+
835	Gene_13	Brevibacterium	Gene_168	Pedomicrobium	+
836	Gene_13	Brevibacterium	Gene_169	Phyllobacterium	+
837	Gene_13	Brevibacterium	Gene_170	Hyphomicrobiaceae	+
838	Gene_13	Brevibacterium	Gene_171	Methylobacteriaceae	+
839	Gene_13	Brevibacterium	Gene_172	Rhizobiales	+
840	Gene_13	Brevibacterium	Gene_173	Xanthobacteraceae	+
841	Gene_13	Brevibacterium	Gene_174	Paracoccus	+
842	Gene_13	Brevibacterium	Gene_175	Rubellimicrobium	+
843	Gene_13	Brevibacterium	Gene_176	Rhodobacteraceae	+
844	Gene_13	Brevibacterium	Gene_179	Rhodospirillaceae	+
845	Gene_13	Brevibacterium	Gene_182	Sphingobacteriales	+
846	Gene_13	Brevibacterium	Gene_183	Erythrobacter	+
847	Gene_13	Brevibacterium	Gene_184	Novosphingobium	+
848	Gene_13	Brevibacterium	Gene_185	Sphingobium	+
849	Gene_13	Brevibacterium	Gene_186	Sphingomonas	+
850	Gene_13	Brevibacterium	Gene_187	Sphingomonadaceae	+
851	Gene_13	Brevibacterium	Gene_188	Streptophyta	+
852	Gene_13	Brevibacterium	Gene_190	Thermus	+
853	Gene_13	Brevibacterium	Gene_193	Lysobacter	+
854	Gene_13	Brevibacterium	Gene_196	Sinobacteraceae	+
855	Gene_14	Corynebacterium	Gene_15	Dietzia	+
856	Gene_14	Corynebacterium	Gene_16	Georgenia	+
857	Gene_14	Corynebacterium	Gene_17	Gordonia	+
858	Gene_14	Corynebacterium	Gene_18	Kocuria	+
859	Gene_14	Corynebacterium	Gene_19	Leucobacter	+
860	Gene_14	Corynebacterium	Gene_22	Micrococcus	+
861	Gene_14	Corynebacterium	Gene_23	Propionibacterium	+
862	Gene_14	Corynebacterium	Gene_27	Yaniella	+
863	Gene_14	Corynebacterium	Gene_28	Intrasporangiaceae	+
864	Gene_14	Corynebacterium	Gene_29	Microbacteriaceae	+
865	Gene_14	Corynebacterium	Gene_30	Micrococcaceae	+
866	Gene_14	Corynebacterium	Gene_31	Micrococcaceae	+
867	Gene_14	Corynebacterium	Gene_32	Nocardioidaceae	+
868	Gene_14	Corynebacterium	Gene_33	Sporichthyaceae	+
869	Gene_14	Corynebacterium	Gene_34	Aeromonadaceae	+
870	Gene_14	Corynebacterium	Gene_37	Rheinheimera	+
871	Gene_14	Corynebacterium	Gene_39	Bacillaceae	+
872	Gene_14	Corynebacterium	Gene_40	Bacillales	+
873	Gene_14	Corynebacterium	Gene_41	Anoxybacillus	+
874	Gene_14	Corynebacterium	Gene_42	Bacillus	+
875	Gene_14	Corynebacterium	Gene_46	Jeotgalicoccus	+
876	Gene_14	Corynebacterium	Gene_48	Paenibacillus	+
877	Gene_14	Corynebacterium	Gene_49	Planomicrobium	+
878	Gene_14	Corynebacterium	Gene_50	Salinicoccus	+
879	Gene_14	Corynebacterium	Gene_51	Staphylococcus	+
880	Gene_14	Corynebacterium	Gene_53	Planococcaceae	+
881	Gene_14	Corynebacterium	Gene_54	Planococcaceae	+
882	Gene_14	Corynebacterium	Gene_56	Bacteroidaceae_5-7N15	+
883	Gene_14	Corynebacterium	Gene_57	Bacteroidales	+
884	Gene_14	Corynebacterium	Gene_59	Bacteroides	+
885	Gene_14	Corynebacterium	Gene_60	Porphyromonas	+
886	Gene_14	Corynebacterium	Gene_61	Prevotella	+
887	Gene_14	Corynebacterium	Gene_62	Rikenellaceae	+
888	Gene_14	Corynebacterium	Gene_63	S24-7	+
889	Gene_14	Corynebacterium	Gene_65	Comamonadaceae	+
890	Gene_14	Corynebacterium	Gene_66	Comamonadaceae	+
891	Gene_14	Corynebacterium	Gene_69	Comamonas	+
892	Gene_14	Corynebacterium	Gene_71	Delftia	+
893	Gene_14	Corynebacterium	Gene_75	Ralstonia	+
894	Gene_14	Corynebacterium	Gene_77	Tepidimonas	+
895	Gene_14	Corynebacterium	Gene_79	Oxalobacteraceae	+
896	Gene_14	Corynebacterium	Gene_80	Caulobacteraceae	+
897	Gene_14	Corynebacterium	Gene_81	Asticcacaulis	+
898	Gene_14	Corynebacterium	Gene_82	Brevundimonas	+
899	Gene_14	Corynebacterium	Gene_83	Caulobacter	+
900	Gene_14	Corynebacterium	Gene_84	Mycoplana	+
901	Gene_14	Corynebacterium	Gene_87	Clostridiaceae	+
902	Gene_14	Corynebacterium	Gene_88	Clostridiales	+
903	Gene_14	Corynebacterium	Gene_89	Anaerococcus	+
904	Gene_14	Corynebacterium	Gene_90	Butyrivibrio	+
905	Gene_14	Corynebacterium	Gene_91	Clostridium	+
906	Gene_14	Corynebacterium	Gene_92	Coprococcus	+
907	Gene_14	Corynebacterium	Gene_93	Helcococcus	+
908	Gene_14	Corynebacterium	Gene_94	Mogibacterium	+
909	Gene_14	Corynebacterium	Gene_95	Oscillospira	+
910	Gene_14	Corynebacterium	Gene_96	Parvimonas	+
911	Gene_14	Corynebacterium	Gene_97	Peptostreptococcus	+
912	Gene_14	Corynebacterium	Gene_98	Ruminococcus	+
913	Gene_14	Corynebacterium	Gene_99	Veillonella	+
914	Gene_14	Corynebacterium	Gene_100	Lachnospiraceae	+
915	Gene_14	Corynebacterium	Gene_101	Mogibacteriaceae	+
916	Gene_14	Corynebacterium	Gene_102	Peptostreptococcaceae	+
917	Gene_14	Corynebacterium	Gene_103	Ruminococcaceae	+
918	Gene_14	Corynebacterium	Gene_104	Tissierellaceae_Peptoniphilus	+
919	Gene_14	Corynebacterium	Gene_105	Coriobacteriaceae	+
920	Gene_14	Corynebacterium	Gene_106	Deinococcus	+
921	Gene_14	Corynebacterium	Gene_111	Erwinia	-
922	Gene_14	Corynebacterium	Gene_113	Unassigned	+
923	Gene_14	Corynebacterium	Gene_115	Flavobacterium	+
924	Gene_14	Corynebacterium	Gene_117	Weeksellaceae	+
925	Gene_14	Corynebacterium	Gene_118	Fusobacterium	+
926	Gene_14	Corynebacterium	Gene_120	Gemella	+
927	Gene_14	Corynebacterium	Gene_121	Gemmata	+
928	Gene_14	Corynebacterium	Gene_122	iii1-15	+
929	Gene_14	Corynebacterium	Gene_123	JG30-KF-CM45	+
930	Gene_14	Corynebacterium	Gene_124	Aerococcaceae	+
931	Gene_14	Corynebacterium	Gene_126	Aerococcus	+
932	Gene_14	Corynebacterium	Gene_129	Facklamia	+
933	Gene_14	Corynebacterium	Gene_130	Lactobacillus	+
934	Gene_14	Corynebacterium	Gene_134	Streptococcus	+
935	Gene_14	Corynebacterium	Gene_140	Methylophilaceae	+
936	Gene_14	Corynebacterium	Gene_142	MLE1-12	+
937	Gene_14	Corynebacterium	Gene_143	Myxococcales	+
938	Gene_14	Corynebacterium	Gene_144	Neisseria	+
939	Gene_14	Corynebacterium	Gene_145	Neisseriaceae	+
940	Gene_14	Corynebacterium	Gene_147	Haemophilus	+
941	Gene_14	Corynebacterium	Gene_150	Phycisphaerales	+
942	Gene_14	Corynebacterium	Gene_151	Pirellulaceae	+
943	Gene_14	Corynebacterium	Gene_152	Acinetobacter	+
944	Gene_14	Corynebacterium	Gene_160	RF39	+
945	Gene_14	Corynebacterium	Gene_161	Bradyrhizobiaceae	+
946	Gene_14	Corynebacterium	Gene_162	Agrobacterium	+
947	Gene_14	Corynebacterium	Gene_163	Aminobacter	+
948	Gene_14	Corynebacterium	Gene_164	Bradyrhizobium	+
949	Gene_14	Corynebacterium	Gene_165	Devosia	+
950	Gene_14	Corynebacterium	Gene_166	Methylobacterium	+
951	Gene_14	Corynebacterium	Gene_167	Ochrobactrum	+
952	Gene_14	Corynebacterium	Gene_168	Pedomicrobium	+
953	Gene_14	Corynebacterium	Gene_169	Phyllobacterium	+
954	Gene_14	Corynebacterium	Gene_170	Hyphomicrobiaceae	+
955	Gene_14	Corynebacterium	Gene_171	Methylobacteriaceae	+
956	Gene_14	Corynebacterium	Gene_172	Rhizobiales	+
957	Gene_14	Corynebacterium	Gene_173	Xanthobacteraceae	+
958	Gene_14	Corynebacterium	Gene_174	Paracoccus	+
959	Gene_14	Corynebacterium	Gene_176	Rhodobacteraceae	+
960	Gene_14	Corynebacterium	Gene_177	Acetobacteraceae	+
961	Gene_14	Corynebacterium	Gene_179	Rhodospirillaceae	+
962	Gene_14	Corynebacterium	Gene_180	Other	+
963	Gene_14	Corynebacterium	Gene_182	Sphingobacteriales	+
964	Gene_14	Corynebacterium	Gene_183	Erythrobacter	+
965	Gene_14	Corynebacterium	Gene_184	Novosphingobium	+
966	Gene_14	Corynebacterium	Gene_185	Sphingobium	+
967	Gene_14	Corynebacterium	Gene_186	Sphingomonas	+
968	Gene_14	Corynebacterium	Gene_187	Sphingomonadaceae	+
969	Gene_14	Corynebacterium	Gene_188	Streptophyta	+
970	Gene_14	Corynebacterium	Gene_190	Thermus	+
971	Gene_14	Corynebacterium	Gene_192	Turicibacter	+
972	Gene_14	Corynebacterium	Gene_193	Lysobacter	+
973	Gene_14	Corynebacterium	Gene_196	Sinobacteraceae	+
974	Gene_14	Corynebacterium	Gene_197	Xanthomonadaceae_Luteimonas	+
975	Gene_14	Corynebacterium	Gene_200	Unassigned	+
976	Gene_15	Dietzia	Gene_16	Georgenia	+
977	Gene_15	Dietzia	Gene_17	Gordonia	+
978	Gene_15	Dietzia	Gene_18	Kocuria	+
979	Gene_15	Dietzia	Gene_19	Leucobacter	+
980	Gene_15	Dietzia	Gene_22	Micrococcus	+
981	Gene_15	Dietzia	Gene_26	Sanguibacter	+
982	Gene_15	Dietzia	Gene_27	Yaniella	+
983	Gene_15	Dietzia	Gene_28	Intrasporangiaceae	+
984	Gene_15	Dietzia	Gene_29	Microbacteriaceae	+
985	Gene_15	Dietzia	Gene_30	Micrococcaceae	+
986	Gene_15	Dietzia	Gene_32	Nocardioidaceae	+
987	Gene_15	Dietzia	Gene_33	Sporichthyaceae	+
988	Gene_15	Dietzia	Gene_34	Aeromonadaceae	+
989	Gene_15	Dietzia	Gene_38	Shewanella	+
990	Gene_15	Dietzia	Gene_42	Bacillus	+
991	Gene_15	Dietzia	Gene_46	Jeotgalicoccus	+
992	Gene_15	Dietzia	Gene_48	Paenibacillus	+
993	Gene_15	Dietzia	Gene_49	Planomicrobium	+
994	Gene_15	Dietzia	Gene_56	Bacteroidaceae_5-7N15	+
995	Gene_15	Dietzia	Gene_57	Bacteroidales	+
996	Gene_15	Dietzia	Gene_60	Porphyromonas	+
997	Gene_15	Dietzia	Gene_61	Prevotella	+
998	Gene_15	Dietzia	Gene_63	S24-7	+
999	Gene_15	Dietzia	Gene_69	Comamonas	+
1000	Gene_15	Dietzia	Gene_74	Lautropia	+
1001	Gene_15	Dietzia	Gene_82	Brevundimonas	+
1002	Gene_15	Dietzia	Gene_87	Clostridiaceae	+
1003	Gene_15	Dietzia	Gene_88	Clostridiales	+
1004	Gene_15	Dietzia	Gene_90	Butyrivibrio	+
1005	Gene_15	Dietzia	Gene_91	Clostridium	+
1006	Gene_15	Dietzia	Gene_92	Coprococcus	+
1007	Gene_15	Dietzia	Gene_94	Mogibacterium	+
1008	Gene_15	Dietzia	Gene_95	Oscillospira	+
1009	Gene_15	Dietzia	Gene_96	Parvimonas	+
1010	Gene_15	Dietzia	Gene_97	Peptostreptococcus	+
1011	Gene_15	Dietzia	Gene_98	Ruminococcus	+
1012	Gene_15	Dietzia	Gene_100	Lachnospiraceae	+
1013	Gene_15	Dietzia	Gene_101	Mogibacteriaceae	+
1014	Gene_15	Dietzia	Gene_102	Peptostreptococcaceae	+
1015	Gene_15	Dietzia	Gene_103	Ruminococcaceae	+
1016	Gene_15	Dietzia	Gene_104	Tissierellaceae_Peptoniphilus	+
1017	Gene_15	Dietzia	Gene_105	Coriobacteriaceae	+
1018	Gene_15	Dietzia	Gene_119	Leptotrichiaceae	+
1019	Gene_15	Dietzia	Gene_120	Gemella	+
1020	Gene_15	Dietzia	Gene_122	iii1-15	+
1021	Gene_15	Dietzia	Gene_123	JG30-KF-CM45	+
1022	Gene_15	Dietzia	Gene_124	Aerococcaceae	+
1023	Gene_15	Dietzia	Gene_129	Facklamia	+
1024	Gene_15	Dietzia	Gene_130	Lactobacillus	+
1025	Gene_15	Dietzia	Gene_134	Streptococcus	+
1026	Gene_15	Dietzia	Gene_151	Pirellulaceae	+
1027	Gene_15	Dietzia	Gene_155	Pseudomonas	+
1028	Gene_15	Dietzia	Gene_160	RF39	+
1029	Gene_15	Dietzia	Gene_165	Devosia	+
1030	Gene_15	Dietzia	Gene_174	Paracoccus	+
1031	Gene_15	Dietzia	Gene_176	Rhodobacteraceae	+
1032	Gene_15	Dietzia	Gene_177	Acetobacteraceae	+
1033	Gene_15	Dietzia	Gene_179	Rhodospirillaceae	+
1034	Gene_15	Dietzia	Gene_188	Streptophyta	+
1035	Gene_15	Dietzia	Gene_192	Turicibacter	+
1036	Gene_15	Dietzia	Gene_193	Lysobacter	+
1037	Gene_15	Dietzia	Gene_197	Xanthomonadaceae_Luteimonas	+
1038	Gene_16	Georgenia	Gene_18	Kocuria	+
1039	Gene_16	Georgenia	Gene_19	Leucobacter	+
1040	Gene_16	Georgenia	Gene_22	Micrococcus	+
1041	Gene_16	Georgenia	Gene_26	Sanguibacter	+
1042	Gene_16	Georgenia	Gene_27	Yaniella	+
1043	Gene_16	Georgenia	Gene_28	Intrasporangiaceae	+
1044	Gene_16	Georgenia	Gene_29	Microbacteriaceae	+
1045	Gene_16	Georgenia	Gene_30	Micrococcaceae	+
1046	Gene_16	Georgenia	Gene_32	Nocardioidaceae	+
1047	Gene_16	Georgenia	Gene_33	Sporichthyaceae	+
1048	Gene_16	Georgenia	Gene_39	Bacillaceae	+
1049	Gene_16	Georgenia	Gene_42	Bacillus	+
1050	Gene_16	Georgenia	Gene_43	Brevibacillus	+
1051	Gene_16	Georgenia	Gene_46	Jeotgalicoccus	+
1052	Gene_16	Georgenia	Gene_48	Paenibacillus	+
1053	Gene_16	Georgenia	Gene_49	Planomicrobium	+
1054	Gene_16	Georgenia	Gene_50	Salinicoccus	+
1055	Gene_16	Georgenia	Gene_53	Planococcaceae	+
1056	Gene_16	Georgenia	Gene_56	Bacteroidaceae_5-7N15	+
1057	Gene_16	Georgenia	Gene_57	Bacteroidales	+
1058	Gene_16	Georgenia	Gene_59	Bacteroides	+
1059	Gene_16	Georgenia	Gene_60	Porphyromonas	+
1060	Gene_16	Georgenia	Gene_63	S24-7	+
1061	Gene_16	Georgenia	Gene_74	Lautropia	+
1062	Gene_16	Georgenia	Gene_87	Clostridiaceae	+
1063	Gene_16	Georgenia	Gene_88	Clostridiales	+
1064	Gene_16	Georgenia	Gene_90	Butyrivibrio	+
1065	Gene_16	Georgenia	Gene_91	Clostridium	+
1066	Gene_16	Georgenia	Gene_92	Coprococcus	+
1067	Gene_16	Georgenia	Gene_94	Mogibacterium	+
1068	Gene_16	Georgenia	Gene_95	Oscillospira	+
1069	Gene_16	Georgenia	Gene_96	Parvimonas	+
1070	Gene_16	Georgenia	Gene_97	Peptostreptococcus	+
1071	Gene_16	Georgenia	Gene_98	Ruminococcus	+
1072	Gene_16	Georgenia	Gene_100	Lachnospiraceae	+
1073	Gene_16	Georgenia	Gene_101	Mogibacteriaceae	+
1074	Gene_16	Georgenia	Gene_102	Peptostreptococcaceae	+
1075	Gene_16	Georgenia	Gene_103	Ruminococcaceae	+
1076	Gene_16	Georgenia	Gene_105	Coriobacteriaceae	+
1077	Gene_16	Georgenia	Gene_113	Unassigned	+
1078	Gene_16	Georgenia	Gene_117	Weeksellaceae	+
1079	Gene_16	Georgenia	Gene_118	Fusobacterium	+
1080	Gene_16	Georgenia	Gene_119	Leptotrichiaceae	+
1081	Gene_16	Georgenia	Gene_122	iii1-15	+
1082	Gene_16	Georgenia	Gene_123	JG30-KF-CM45	+
1083	Gene_16	Georgenia	Gene_124	Aerococcaceae	+
1084	Gene_16	Georgenia	Gene_129	Facklamia	+
1085	Gene_16	Georgenia	Gene_134	Streptococcus	+
1086	Gene_16	Georgenia	Gene_144	Neisseria	+
1087	Gene_16	Georgenia	Gene_145	Neisseriaceae	+
1088	Gene_16	Georgenia	Gene_148	Mannheimia	+
1089	Gene_16	Georgenia	Gene_151	Pirellulaceae	+
1090	Gene_16	Georgenia	Gene_154	Moraxella	+
1091	Gene_16	Georgenia	Gene_160	RF39	+
1092	Gene_16	Georgenia	Gene_165	Devosia	+
1093	Gene_16	Georgenia	Gene_174	Paracoccus	+
1094	Gene_16	Georgenia	Gene_175	Rubellimicrobium	+
1095	Gene_16	Georgenia	Gene_176	Rhodobacteraceae	+
1096	Gene_16	Georgenia	Gene_179	Rhodospirillaceae	+
1097	Gene_16	Georgenia	Gene_188	Streptophyta	+
1098	Gene_16	Georgenia	Gene_192	Turicibacter	+
1099	Gene_16	Georgenia	Gene_197	Xanthomonadaceae_Luteimonas	+
1100	Gene_16	Georgenia	Gene_200	Unassigned	+
1101	Gene_17	Gordonia	Gene_22	Micrococcus	+
1102	Gene_17	Gordonia	Gene_23	Propionibacterium	+
1103	Gene_17	Gordonia	Gene_24	Rhodococcus	+
1104	Gene_17	Gordonia	Gene_37	Rheinheimera	+
1105	Gene_17	Gordonia	Gene_42	Bacillus	+
1106	Gene_17	Gordonia	Gene_66	Comamonadaceae	+
1107	Gene_17	Gordonia	Gene_67	Achromobacter	+
1108	Gene_17	Gordonia	Gene_71	Delftia	+
1109	Gene_17	Gordonia	Gene_75	Ralstonia	+
1110	Gene_17	Gordonia	Gene_79	Oxalobacteraceae	+
1111	Gene_17	Gordonia	Gene_80	Caulobacteraceae	+
1112	Gene_17	Gordonia	Gene_81	Asticcacaulis	+
1113	Gene_17	Gordonia	Gene_83	Caulobacter	+
1114	Gene_17	Gordonia	Gene_84	Mycoplana	+
1115	Gene_17	Gordonia	Gene_85	Phenylobacterium	+
1116	Gene_17	Gordonia	Gene_106	Deinococcus	+
1117	Gene_17	Gordonia	Gene_107	Methanomassiliicoccaceae	+
1118	Gene_17	Gordonia	Gene_108	Elusimicrobiales	+
1119	Gene_17	Gordonia	Gene_115	Flavobacterium	+
1120	Gene_17	Gordonia	Gene_121	Gemmata	+
1121	Gene_17	Gordonia	Gene_140	Methylophilaceae	+
1122	Gene_17	Gordonia	Gene_141	MIZ46	+
1123	Gene_17	Gordonia	Gene_142	MLE1-12	+
1124	Gene_17	Gordonia	Gene_143	Myxococcales	+
1125	Gene_17	Gordonia	Gene_150	Phycisphaerales	+
1126	Gene_17	Gordonia	Gene_151	Pirellulaceae	+
1127	Gene_17	Gordonia	Gene_161	Bradyrhizobiaceae	+
1128	Gene_17	Gordonia	Gene_162	Agrobacterium	+
1129	Gene_17	Gordonia	Gene_163	Aminobacter	+
1130	Gene_17	Gordonia	Gene_164	Bradyrhizobium	+
1131	Gene_17	Gordonia	Gene_165	Devosia	+
1132	Gene_17	Gordonia	Gene_166	Methylobacterium	+
1133	Gene_17	Gordonia	Gene_167	Ochrobactrum	+
1134	Gene_17	Gordonia	Gene_169	Phyllobacterium	+
1135	Gene_17	Gordonia	Gene_170	Hyphomicrobiaceae	+
1136	Gene_17	Gordonia	Gene_171	Methylobacteriaceae	+
1137	Gene_17	Gordonia	Gene_172	Rhizobiales	+
1138	Gene_17	Gordonia	Gene_174	Paracoccus	+
1139	Gene_17	Gordonia	Gene_183	Erythrobacter	+
1140	Gene_17	Gordonia	Gene_184	Novosphingobium	+
1141	Gene_17	Gordonia	Gene_185	Sphingobium	+
1142	Gene_17	Gordonia	Gene_186	Sphingomonas	+
1143	Gene_17	Gordonia	Gene_187	Sphingomonadaceae	+
1144	Gene_17	Gordonia	Gene_188	Streptophyta	+
1145	Gene_17	Gordonia	Gene_196	Sinobacteraceae	+
1146	Gene_18	Kocuria	Gene_20	Luteococcus	+
1147	Gene_18	Kocuria	Gene_22	Micrococcus	+
1148	Gene_18	Kocuria	Gene_25	Rothia	+
1149	Gene_18	Kocuria	Gene_28	Intrasporangiaceae	+
1150	Gene_18	Kocuria	Gene_29	Microbacteriaceae	+
1151	Gene_18	Kocuria	Gene_30	Micrococcaceae	+
1152	Gene_18	Kocuria	Gene_31	Micrococcaceae	+
1153	Gene_18	Kocuria	Gene_32	Nocardioidaceae	+
1154	Gene_18	Kocuria	Gene_34	Aeromonadaceae	+
1155	Gene_18	Kocuria	Gene_45	Exiguobacterium	+
1156	Gene_18	Kocuria	Gene_46	Jeotgalicoccus	+
1157	Gene_18	Kocuria	Gene_47	Macrococcus	+
1158	Gene_18	Kocuria	Gene_50	Salinicoccus	+
1159	Gene_18	Kocuria	Gene_51	Staphylococcus	+
1160	Gene_18	Kocuria	Gene_53	Planococcaceae	+
1161	Gene_18	Kocuria	Gene_54	Planococcaceae	+
1162	Gene_18	Kocuria	Gene_57	Bacteroidales	+
1163	Gene_18	Kocuria	Gene_69	Comamonas	+
1164	Gene_18	Kocuria	Gene_82	Brevundimonas	+
1165	Gene_18	Kocuria	Gene_87	Clostridiaceae	+
1166	Gene_18	Kocuria	Gene_88	Clostridiales	+
1167	Gene_18	Kocuria	Gene_100	Lachnospiraceae	+
1168	Gene_18	Kocuria	Gene_101	Mogibacteriaceae	+
1169	Gene_18	Kocuria	Gene_102	Peptostreptococcaceae	+
1170	Gene_18	Kocuria	Gene_114	Chryseobacterium	+
1171	Gene_18	Kocuria	Gene_123	JG30-KF-CM45	+
1172	Gene_18	Kocuria	Gene_126	Aerococcus	+
1173	Gene_18	Kocuria	Gene_129	Facklamia	+
1174	Gene_18	Kocuria	Gene_130	Lactobacillus	+
1175	Gene_18	Kocuria	Gene_131	Lactococcus	+
1176	Gene_18	Kocuria	Gene_132	Leuconostoc	+
1177	Gene_18	Kocuria	Gene_134	Streptococcus	+
1178	Gene_18	Kocuria	Gene_136	Lactobacillaceae	+
1179	Gene_18	Kocuria	Gene_137	Lactobacillales	+
1180	Gene_18	Kocuria	Gene_147	Haemophilus	+
1181	Gene_18	Kocuria	Gene_151	Pirellulaceae	+
1182	Gene_18	Kocuria	Gene_153	Enhydrobacter	+
1183	Gene_18	Kocuria	Gene_155	Pseudomonas	+
1184	Gene_18	Kocuria	Gene_156	Psychrobacter	+
1185	Gene_18	Kocuria	Gene_157	Moraxellaceae	+
1186	Gene_18	Kocuria	Gene_159	Pseudomonadaceae	+
1187	Gene_18	Kocuria	Gene_174	Paracoccus	+
1188	Gene_18	Kocuria	Gene_176	Rhodobacteraceae	+
1189	Gene_18	Kocuria	Gene_178	Acetobacter	+
1190	Gene_18	Kocuria	Gene_192	Turicibacter	+
1191	Gene_19	Leucobacter	Gene_27	Yaniella	+
1192	Gene_19	Leucobacter	Gene_28	Intrasporangiaceae	+
1193	Gene_19	Leucobacter	Gene_29	Microbacteriaceae	+
1194	Gene_19	Leucobacter	Gene_32	Nocardioidaceae	+
1195	Gene_19	Leucobacter	Gene_33	Sporichthyaceae	+
1196	Gene_19	Leucobacter	Gene_42	Bacillus	+
1197	Gene_19	Leucobacter	Gene_48	Paenibacillus	+
1198	Gene_19	Leucobacter	Gene_56	Bacteroidaceae_5-7N15	+
1199	Gene_19	Leucobacter	Gene_57	Bacteroidales	+
1200	Gene_19	Leucobacter	Gene_58	[Prevotella]	+
1201	Gene_19	Leucobacter	Gene_60	Porphyromonas	+
1202	Gene_19	Leucobacter	Gene_61	Prevotella	+
1203	Gene_19	Leucobacter	Gene_62	Rikenellaceae	+
1204	Gene_19	Leucobacter	Gene_63	S24-7	+
1205	Gene_19	Leucobacter	Gene_66	Comamonadaceae	+
1206	Gene_19	Leucobacter	Gene_69	Comamonas	+
1207	Gene_19	Leucobacter	Gene_76	Rhodoferax	+
1208	Gene_19	Leucobacter	Gene_87	Clostridiaceae	+
1209	Gene_19	Leucobacter	Gene_88	Clostridiales	+
1210	Gene_19	Leucobacter	Gene_90	Butyrivibrio	+
1211	Gene_19	Leucobacter	Gene_91	Clostridium	+
1212	Gene_19	Leucobacter	Gene_92	Coprococcus	+
1213	Gene_19	Leucobacter	Gene_93	Helcococcus	+
1214	Gene_19	Leucobacter	Gene_94	Mogibacterium	+
1215	Gene_19	Leucobacter	Gene_95	Oscillospira	+
1216	Gene_19	Leucobacter	Gene_96	Parvimonas	+
1217	Gene_19	Leucobacter	Gene_97	Peptostreptococcus	+
1218	Gene_19	Leucobacter	Gene_98	Ruminococcus	+
1219	Gene_19	Leucobacter	Gene_100	Lachnospiraceae	+
1220	Gene_19	Leucobacter	Gene_101	Mogibacteriaceae	+
1221	Gene_19	Leucobacter	Gene_102	Peptostreptococcaceae	+
1222	Gene_19	Leucobacter	Gene_103	Ruminococcaceae	+
1223	Gene_19	Leucobacter	Gene_104	Tissierellaceae_Peptoniphilus	+
1224	Gene_19	Leucobacter	Gene_105	Coriobacteriaceae	+
1225	Gene_19	Leucobacter	Gene_113	Unassigned	+
1226	Gene_19	Leucobacter	Gene_117	Weeksellaceae	+
1227	Gene_19	Leucobacter	Gene_118	Fusobacterium	+
1228	Gene_19	Leucobacter	Gene_120	Gemella	+
1229	Gene_19	Leucobacter	Gene_123	JG30-KF-CM45	+
1230	Gene_19	Leucobacter	Gene_124	Aerococcaceae	+
1231	Gene_19	Leucobacter	Gene_129	Facklamia	+
1232	Gene_19	Leucobacter	Gene_130	Lactobacillus	+
1233	Gene_19	Leucobacter	Gene_134	Streptococcus	+
1234	Gene_19	Leucobacter	Gene_139	Methylotenera	+
1235	Gene_19	Leucobacter	Gene_144	Neisseria	+
1236	Gene_19	Leucobacter	Gene_146	Aggregatibacter	+
1237	Gene_19	Leucobacter	Gene_147	Haemophilus	+
1238	Gene_19	Leucobacter	Gene_148	Mannheimia	+
1239	Gene_19	Leucobacter	Gene_151	Pirellulaceae	+
1240	Gene_19	Leucobacter	Gene_154	Moraxella	+
1241	Gene_19	Leucobacter	Gene_160	RF39	+
1242	Gene_19	Leucobacter	Gene_176	Rhodobacteraceae	+
1243	Gene_19	Leucobacter	Gene_177	Acetobacteraceae	+
1244	Gene_19	Leucobacter	Gene_192	Turicibacter	+
1245	Gene_19	Leucobacter	Gene_200	Unassigned	+
1246	Gene_20	Luteococcus	Gene_28	Intrasporangiaceae	+
1247	Gene_20	Luteococcus	Gene_30	Micrococcaceae	+
1248	Gene_21	Microbacterium	Gene_23	Propionibacterium	+
1249	Gene_21	Microbacterium	Gene_24	Rhodococcus	+
1250	Gene_21	Microbacterium	Gene_29	Microbacteriaceae	+
1251	Gene_21	Microbacterium	Gene_42	Bacillus	+
1252	Gene_21	Microbacterium	Gene_65	Comamonadaceae	+
1253	Gene_21	Microbacterium	Gene_66	Comamonadaceae	+
1254	Gene_21	Microbacterium	Gene_71	Delftia	+
1255	Gene_21	Microbacterium	Gene_75	Ralstonia	+
1256	Gene_21	Microbacterium	Gene_76	Rhodoferax	+
1257	Gene_21	Microbacterium	Gene_79	Oxalobacteraceae	+
1258	Gene_21	Microbacterium	Gene_80	Caulobacteraceae	+
1259	Gene_21	Microbacterium	Gene_81	Asticcacaulis	+
1260	Gene_21	Microbacterium	Gene_83	Caulobacter	+
1261	Gene_21	Microbacterium	Gene_84	Mycoplana	+
1262	Gene_21	Microbacterium	Gene_85	Phenylobacterium	+
1263	Gene_21	Microbacterium	Gene_86	Chthonomonas	+
1264	Gene_21	Microbacterium	Gene_106	Deinococcus	+
1265	Gene_21	Microbacterium	Gene_108	Elusimicrobiales	+
1266	Gene_21	Microbacterium	Gene_111	Erwinia	-
1267	Gene_21	Microbacterium	Gene_114	Chryseobacterium	+
1268	Gene_21	Microbacterium	Gene_115	Flavobacterium	+
1269	Gene_21	Microbacterium	Gene_121	Gemmata	+
1270	Gene_21	Microbacterium	Gene_138	Lactobacillales	-
1271	Gene_21	Microbacterium	Gene_140	Methylophilaceae	+
1272	Gene_21	Microbacterium	Gene_141	MIZ46	+
1273	Gene_21	Microbacterium	Gene_142	MLE1-12	+
1274	Gene_21	Microbacterium	Gene_150	Phycisphaerales	+
1275	Gene_21	Microbacterium	Gene_152	Acinetobacter	+
1276	Gene_21	Microbacterium	Gene_153	Enhydrobacter	+
1277	Gene_21	Microbacterium	Gene_161	Bradyrhizobiaceae	+
1278	Gene_21	Microbacterium	Gene_162	Agrobacterium	+
1279	Gene_21	Microbacterium	Gene_163	Aminobacter	+
1280	Gene_21	Microbacterium	Gene_164	Bradyrhizobium	+
1281	Gene_21	Microbacterium	Gene_165	Devosia	+
1282	Gene_21	Microbacterium	Gene_166	Methylobacterium	+
1283	Gene_21	Microbacterium	Gene_167	Ochrobactrum	+
1284	Gene_21	Microbacterium	Gene_168	Pedomicrobium	+
1285	Gene_21	Microbacterium	Gene_169	Phyllobacterium	+
1286	Gene_21	Microbacterium	Gene_170	Hyphomicrobiaceae	+
1287	Gene_21	Microbacterium	Gene_171	Methylobacteriaceae	+
1288	Gene_21	Microbacterium	Gene_172	Rhizobiales	+
1289	Gene_21	Microbacterium	Gene_174	Paracoccus	+
1290	Gene_21	Microbacterium	Gene_181	Sphingobacterium	+
1291	Gene_21	Microbacterium	Gene_182	Sphingobacteriales	+
1292	Gene_21	Microbacterium	Gene_183	Erythrobacter	+
1293	Gene_21	Microbacterium	Gene_184	Novosphingobium	+
1294	Gene_21	Microbacterium	Gene_185	Sphingobium	+
1295	Gene_21	Microbacterium	Gene_186	Sphingomonas	+
1296	Gene_21	Microbacterium	Gene_187	Sphingomonadaceae	+
1297	Gene_21	Microbacterium	Gene_195	Stenotrophomonas	+
1298	Gene_21	Microbacterium	Gene_196	Sinobacteraceae	+
1299	Gene_21	Microbacterium	Gene_198	Xanthomonadaceae	+
1300	Gene_21	Microbacterium	Gene_199	Gammaproteobacteria	+
1301	Gene_22	Micrococcus	Gene_23	Propionibacterium	+
1302	Gene_22	Micrococcus	Gene_29	Microbacteriaceae	+
1303	Gene_22	Micrococcus	Gene_30	Micrococcaceae	+
1304	Gene_22	Micrococcus	Gene_31	Micrococcaceae	+
1305	Gene_22	Micrococcus	Gene_32	Nocardioidaceae	+
1306	Gene_22	Micrococcus	Gene_33	Sporichthyaceae	+
1307	Gene_22	Micrococcus	Gene_34	Aeromonadaceae	+
1308	Gene_22	Micrococcus	Gene_37	Rheinheimera	+
1309	Gene_22	Micrococcus	Gene_41	Anoxybacillus	+
1310	Gene_22	Micrococcus	Gene_42	Bacillus	+
1311	Gene_22	Micrococcus	Gene_46	Jeotgalicoccus	+
1312	Gene_22	Micrococcus	Gene_49	Planomicrobium	+
1313	Gene_22	Micrococcus	Gene_51	Staphylococcus	+
1314	Gene_22	Micrococcus	Gene_53	Planococcaceae	+
1315	Gene_22	Micrococcus	Gene_54	Planococcaceae	+
1316	Gene_22	Micrococcus	Gene_57	Bacteroidales	+
1317	Gene_22	Micrococcus	Gene_65	Comamonadaceae	+
1318	Gene_22	Micrococcus	Gene_66	Comamonadaceae	+
1319	Gene_22	Micrococcus	Gene_67	Achromobacter	+
1320	Gene_22	Micrococcus	Gene_68	Azohydromonas	+
1321	Gene_22	Micrococcus	Gene_69	Comamonas	+
1322	Gene_22	Micrococcus	Gene_70	Cupriavidus	+
1323	Gene_22	Micrococcus	Gene_71	Delftia	+
1324	Gene_22	Micrococcus	Gene_75	Ralstonia	+
1325	Gene_22	Micrococcus	Gene_77	Tepidimonas	+
1326	Gene_22	Micrococcus	Gene_78	Oxalobacteraceae	+
1327	Gene_22	Micrococcus	Gene_79	Oxalobacteraceae	+
1328	Gene_22	Micrococcus	Gene_80	Caulobacteraceae	+
1329	Gene_22	Micrococcus	Gene_81	Asticcacaulis	+
1330	Gene_22	Micrococcus	Gene_82	Brevundimonas	+
1331	Gene_22	Micrococcus	Gene_83	Caulobacter	+
1332	Gene_22	Micrococcus	Gene_84	Mycoplana	+
1333	Gene_22	Micrococcus	Gene_85	Phenylobacterium	+
1334	Gene_22	Micrococcus	Gene_86	Chthonomonas	+
1335	Gene_22	Micrococcus	Gene_87	Clostridiaceae	+
1336	Gene_22	Micrococcus	Gene_88	Clostridiales	+
1337	Gene_22	Micrococcus	Gene_89	Anaerococcus	+
1338	Gene_22	Micrococcus	Gene_91	Clostridium	+
1339	Gene_22	Micrococcus	Gene_92	Coprococcus	+
1340	Gene_22	Micrococcus	Gene_100	Lachnospiraceae	+
1341	Gene_22	Micrococcus	Gene_101	Mogibacteriaceae	+
1342	Gene_22	Micrococcus	Gene_102	Peptostreptococcaceae	+
1343	Gene_22	Micrococcus	Gene_103	Ruminococcaceae	+
1344	Gene_22	Micrococcus	Gene_104	Tissierellaceae_Peptoniphilus	+
1345	Gene_22	Micrococcus	Gene_106	Deinococcus	+
1346	Gene_22	Micrococcus	Gene_108	Elusimicrobiales	+
1347	Gene_22	Micrococcus	Gene_111	Erwinia	-
1348	Gene_22	Micrococcus	Gene_115	Flavobacterium	+
1349	Gene_22	Micrococcus	Gene_121	Gemmata	+
1350	Gene_22	Micrococcus	Gene_128	Enterococcus	-
1351	Gene_22	Micrococcus	Gene_131	Lactococcus	-
1352	Gene_22	Micrococcus	Gene_136	Lactobacillaceae	+
1353	Gene_22	Micrococcus	Gene_140	Methylophilaceae	+
1354	Gene_22	Micrococcus	Gene_142	MLE1-12	+
1355	Gene_22	Micrococcus	Gene_143	Myxococcales	+
1356	Gene_22	Micrococcus	Gene_147	Haemophilus	+
1357	Gene_22	Micrococcus	Gene_150	Phycisphaerales	+
1358	Gene_22	Micrococcus	Gene_151	Pirellulaceae	+
1359	Gene_22	Micrococcus	Gene_155	Pseudomonas	+
1360	Gene_22	Micrococcus	Gene_161	Bradyrhizobiaceae	+
1361	Gene_22	Micrococcus	Gene_162	Agrobacterium	+
1362	Gene_22	Micrococcus	Gene_163	Aminobacter	+
1363	Gene_22	Micrococcus	Gene_164	Bradyrhizobium	+
1364	Gene_22	Micrococcus	Gene_165	Devosia	+
1365	Gene_22	Micrococcus	Gene_166	Methylobacterium	+
1366	Gene_22	Micrococcus	Gene_167	Ochrobactrum	+
1367	Gene_22	Micrococcus	Gene_168	Pedomicrobium	+
1368	Gene_22	Micrococcus	Gene_169	Phyllobacterium	+
1369	Gene_22	Micrococcus	Gene_170	Hyphomicrobiaceae	+
1370	Gene_22	Micrococcus	Gene_171	Methylobacteriaceae	+
1371	Gene_22	Micrococcus	Gene_172	Rhizobiales	+
1372	Gene_22	Micrococcus	Gene_173	Xanthobacteraceae	+
1373	Gene_22	Micrococcus	Gene_174	Paracoccus	+
1374	Gene_22	Micrococcus	Gene_175	Rubellimicrobium	+
1375	Gene_22	Micrococcus	Gene_176	Rhodobacteraceae	+
1376	Gene_22	Micrococcus	Gene_177	Acetobacteraceae	+
1377	Gene_22	Micrococcus	Gene_179	Rhodospirillaceae	+
1378	Gene_22	Micrococcus	Gene_180	Other	+
1379	Gene_22	Micrococcus	Gene_182	Sphingobacteriales	+
1380	Gene_22	Micrococcus	Gene_183	Erythrobacter	+
1381	Gene_22	Micrococcus	Gene_184	Novosphingobium	+
1382	Gene_22	Micrococcus	Gene_185	Sphingobium	+
1383	Gene_22	Micrococcus	Gene_186	Sphingomonas	+
1384	Gene_22	Micrococcus	Gene_187	Sphingomonadaceae	+
1385	Gene_22	Micrococcus	Gene_188	Streptophyta	+
1386	Gene_22	Micrococcus	Gene_193	Lysobacter	+
1387	Gene_22	Micrococcus	Gene_196	Sinobacteraceae	+
1388	Gene_23	Propionibacterium	Gene_31	Micrococcaceae	+
1389	Gene_23	Propionibacterium	Gene_32	Nocardioidaceae	+
1390	Gene_23	Propionibacterium	Gene_33	Sporichthyaceae	+
1391	Gene_23	Propionibacterium	Gene_34	Aeromonadaceae	+
1392	Gene_23	Propionibacterium	Gene_37	Rheinheimera	+
1393	Gene_23	Propionibacterium	Gene_38	Shewanella	+
1394	Gene_23	Propionibacterium	Gene_41	Anoxybacillus	+
1395	Gene_23	Propionibacterium	Gene_42	Bacillus	+
1396	Gene_23	Propionibacterium	Gene_49	Planomicrobium	+
1397	Gene_23	Propionibacterium	Gene_51	Staphylococcus	+
1398	Gene_23	Propionibacterium	Gene_55	Staphylococcaceae	-
1399	Gene_23	Propionibacterium	Gene_61	Prevotella	+
1400	Gene_23	Propionibacterium	Gene_65	Comamonadaceae	+
1401	Gene_23	Propionibacterium	Gene_66	Comamonadaceae	+
1402	Gene_23	Propionibacterium	Gene_67	Achromobacter	+
1403	Gene_23	Propionibacterium	Gene_68	Azohydromonas	+
1404	Gene_23	Propionibacterium	Gene_69	Comamonas	+
1405	Gene_23	Propionibacterium	Gene_70	Cupriavidus	+
1406	Gene_23	Propionibacterium	Gene_71	Delftia	+
1407	Gene_23	Propionibacterium	Gene_72	Hydrogenophaga	+
1408	Gene_23	Propionibacterium	Gene_75	Ralstonia	+
1409	Gene_23	Propionibacterium	Gene_77	Tepidimonas	+
1410	Gene_23	Propionibacterium	Gene_78	Oxalobacteraceae	+
1411	Gene_23	Propionibacterium	Gene_79	Oxalobacteraceae	+
1412	Gene_23	Propionibacterium	Gene_80	Caulobacteraceae	+
1413	Gene_23	Propionibacterium	Gene_81	Asticcacaulis	+
1414	Gene_23	Propionibacterium	Gene_82	Brevundimonas	+
1415	Gene_23	Propionibacterium	Gene_83	Caulobacter	+
1416	Gene_23	Propionibacterium	Gene_84	Mycoplana	+
1417	Gene_23	Propionibacterium	Gene_85	Phenylobacterium	+
1418	Gene_23	Propionibacterium	Gene_86	Chthonomonas	+
1419	Gene_23	Propionibacterium	Gene_89	Anaerococcus	+
1420	Gene_23	Propionibacterium	Gene_99	Veillonella	+
1421	Gene_23	Propionibacterium	Gene_104	Tissierellaceae_Peptoniphilus	+
1422	Gene_23	Propionibacterium	Gene_106	Deinococcus	+
1423	Gene_23	Propionibacterium	Gene_108	Elusimicrobiales	+
1424	Gene_23	Propionibacterium	Gene_111	Erwinia	-
1425	Gene_23	Propionibacterium	Gene_112	Serratia	+
1426	Gene_23	Propionibacterium	Gene_115	Flavobacterium	+
1427	Gene_23	Propionibacterium	Gene_121	Gemmata	+
1428	Gene_23	Propionibacterium	Gene_125	Enterococcaceae	-
1429	Gene_23	Propionibacterium	Gene_130	Lactobacillus	+
1430	Gene_23	Propionibacterium	Gene_131	Lactococcus	-
1431	Gene_23	Propionibacterium	Gene_136	Lactobacillaceae	+
1432	Gene_23	Propionibacterium	Gene_137	Lactobacillales	-
1433	Gene_23	Propionibacterium	Gene_138	Lactobacillales	-
1434	Gene_23	Propionibacterium	Gene_140	Methylophilaceae	+
1435	Gene_23	Propionibacterium	Gene_141	MIZ46	+
1436	Gene_23	Propionibacterium	Gene_142	MLE1-12	+
1437	Gene_23	Propionibacterium	Gene_143	Myxococcales	+
1438	Gene_23	Propionibacterium	Gene_144	Neisseria	+
1439	Gene_23	Propionibacterium	Gene_147	Haemophilus	+
1440	Gene_23	Propionibacterium	Gene_150	Phycisphaerales	+
1441	Gene_23	Propionibacterium	Gene_151	Pirellulaceae	+
1442	Gene_23	Propionibacterium	Gene_152	Acinetobacter	+
1443	Gene_23	Propionibacterium	Gene_155	Pseudomonas	+
1444	Gene_23	Propionibacterium	Gene_161	Bradyrhizobiaceae	+
1445	Gene_23	Propionibacterium	Gene_162	Agrobacterium	+
1446	Gene_23	Propionibacterium	Gene_163	Aminobacter	+
1447	Gene_23	Propionibacterium	Gene_164	Bradyrhizobium	+
1448	Gene_23	Propionibacterium	Gene_165	Devosia	+
1449	Gene_23	Propionibacterium	Gene_166	Methylobacterium	+
1450	Gene_23	Propionibacterium	Gene_167	Ochrobactrum	+
1451	Gene_23	Propionibacterium	Gene_168	Pedomicrobium	+
1452	Gene_23	Propionibacterium	Gene_169	Phyllobacterium	+
1453	Gene_23	Propionibacterium	Gene_170	Hyphomicrobiaceae	+
1454	Gene_23	Propionibacterium	Gene_171	Methylobacteriaceae	+
1455	Gene_23	Propionibacterium	Gene_172	Rhizobiales	+
1456	Gene_23	Propionibacterium	Gene_174	Paracoccus	+
1457	Gene_23	Propionibacterium	Gene_175	Rubellimicrobium	+
1458	Gene_23	Propionibacterium	Gene_179	Rhodospirillaceae	+
1459	Gene_23	Propionibacterium	Gene_180	Other	+
1460	Gene_23	Propionibacterium	Gene_182	Sphingobacteriales	+
1461	Gene_23	Propionibacterium	Gene_183	Erythrobacter	+
1462	Gene_23	Propionibacterium	Gene_184	Novosphingobium	+
1463	Gene_23	Propionibacterium	Gene_185	Sphingobium	+
1464	Gene_23	Propionibacterium	Gene_186	Sphingomonas	+
1465	Gene_23	Propionibacterium	Gene_187	Sphingomonadaceae	+
1466	Gene_23	Propionibacterium	Gene_188	Streptophyta	+
1467	Gene_23	Propionibacterium	Gene_189	Meiothermus	+
1468	Gene_23	Propionibacterium	Gene_190	Thermus	+
1469	Gene_23	Propionibacterium	Gene_193	Lysobacter	+
1470	Gene_23	Propionibacterium	Gene_196	Sinobacteraceae	+
1471	Gene_24	Rhodococcus	Gene_29	Microbacteriaceae	+
1472	Gene_24	Rhodococcus	Gene_32	Nocardioidaceae	+
1473	Gene_24	Rhodococcus	Gene_71	Delftia	+
1474	Gene_24	Rhodococcus	Gene_76	Rhodoferax	+
1475	Gene_24	Rhodococcus	Gene_80	Caulobacteraceae	+
1476	Gene_24	Rhodococcus	Gene_110	Enterobacteriaceae	+
1477	Gene_24	Rhodococcus	Gene_169	Phyllobacterium	+
1478	Gene_24	Rhodococcus	Gene_195	Stenotrophomonas	+
1479	Gene_24	Rhodococcus	Gene_198	Xanthomonadaceae	+
1480	Gene_24	Rhodococcus	Gene_199	Gammaproteobacteria	+
1481	Gene_25	Rothia	Gene_30	Micrococcaceae	+
1482	Gene_25	Rothia	Gene_31	Micrococcaceae	+
1483	Gene_25	Rothia	Gene_45	Exiguobacterium	+
1484	Gene_25	Rothia	Gene_47	Macrococcus	+
1485	Gene_25	Rothia	Gene_50	Salinicoccus	+
1486	Gene_25	Rothia	Gene_51	Staphylococcus	+
1487	Gene_25	Rothia	Gene_53	Planococcaceae	+
1488	Gene_25	Rothia	Gene_54	Planococcaceae	+
1489	Gene_25	Rothia	Gene_55	Staphylococcaceae	+
1490	Gene_25	Rothia	Gene_100	Lachnospiraceae	+
1491	Gene_25	Rothia	Gene_102	Peptostreptococcaceae	+
1492	Gene_25	Rothia	Gene_110	Enterobacteriaceae	-
1493	Gene_25	Rothia	Gene_126	Aerococcus	+
1494	Gene_25	Rothia	Gene_128	Enterococcus	+
1495	Gene_25	Rothia	Gene_131	Lactococcus	+
1496	Gene_25	Rothia	Gene_132	Leuconostoc	+
1497	Gene_25	Rothia	Gene_134	Streptococcus	+
1498	Gene_25	Rothia	Gene_137	Lactobacillales	+
1499	Gene_25	Rothia	Gene_138	Lactobacillales	+
1500	Gene_25	Rothia	Gene_147	Haemophilus	+
1501	Gene_25	Rothia	Gene_153	Enhydrobacter	+
1502	Gene_25	Rothia	Gene_156	Psychrobacter	+
1503	Gene_25	Rothia	Gene_157	Moraxellaceae	+
1504	Gene_25	Rothia	Gene_159	Pseudomonadaceae	+
1505	Gene_26	Sanguibacter	Gene_29	Microbacteriaceae	+
1506	Gene_26	Sanguibacter	Gene_32	Nocardioidaceae	+
1507	Gene_26	Sanguibacter	Gene_63	S24-7	+
1508	Gene_26	Sanguibacter	Gene_91	Clostridium	+
1509	Gene_26	Sanguibacter	Gene_98	Ruminococcus	+
1510	Gene_26	Sanguibacter	Gene_100	Lachnospiraceae	+
1511	Gene_26	Sanguibacter	Gene_102	Peptostreptococcaceae	+
1512	Gene_26	Sanguibacter	Gene_117	Weeksellaceae	+
1513	Gene_26	Sanguibacter	Gene_123	JG30-KF-CM45	+
1514	Gene_26	Sanguibacter	Gene_151	Pirellulaceae	+
1515	Gene_27	Yaniella	Gene_28	Intrasporangiaceae	+
1516	Gene_27	Yaniella	Gene_30	Micrococcaceae	+
1517	Gene_27	Yaniella	Gene_32	Nocardioidaceae	+
1518	Gene_27	Yaniella	Gene_33	Sporichthyaceae	+
1519	Gene_27	Yaniella	Gene_39	Bacillaceae	+
1520	Gene_27	Yaniella	Gene_42	Bacillus	+
1521	Gene_27	Yaniella	Gene_46	Jeotgalicoccus	+
1522	Gene_27	Yaniella	Gene_47	Macrococcus	+
1523	Gene_27	Yaniella	Gene_50	Salinicoccus	+
1524	Gene_27	Yaniella	Gene_53	Planococcaceae	+
1525	Gene_27	Yaniella	Gene_56	Bacteroidaceae_5-7N15	+
1526	Gene_27	Yaniella	Gene_57	Bacteroidales	+
1527	Gene_27	Yaniella	Gene_58	[Prevotella]	+
1528	Gene_27	Yaniella	Gene_59	Bacteroides	+
1529	Gene_27	Yaniella	Gene_60	Porphyromonas	+
1530	Gene_27	Yaniella	Gene_61	Prevotella	+
1531	Gene_27	Yaniella	Gene_62	Rikenellaceae	+
1532	Gene_27	Yaniella	Gene_63	S24-7	+
1533	Gene_27	Yaniella	Gene_76	Rhodoferax	+
1534	Gene_27	Yaniella	Gene_87	Clostridiaceae	+
1535	Gene_27	Yaniella	Gene_88	Clostridiales	+
1536	Gene_27	Yaniella	Gene_90	Butyrivibrio	+
1537	Gene_27	Yaniella	Gene_91	Clostridium	+
1538	Gene_27	Yaniella	Gene_92	Coprococcus	+
1539	Gene_27	Yaniella	Gene_93	Helcococcus	+
1540	Gene_27	Yaniella	Gene_94	Mogibacterium	+
1541	Gene_27	Yaniella	Gene_95	Oscillospira	+
1542	Gene_27	Yaniella	Gene_96	Parvimonas	+
1543	Gene_27	Yaniella	Gene_97	Peptostreptococcus	+
1544	Gene_27	Yaniella	Gene_98	Ruminococcus	+
1545	Gene_27	Yaniella	Gene_100	Lachnospiraceae	+
1546	Gene_27	Yaniella	Gene_101	Mogibacteriaceae	+
1547	Gene_27	Yaniella	Gene_102	Peptostreptococcaceae	+
1548	Gene_27	Yaniella	Gene_103	Ruminococcaceae	+
1549	Gene_27	Yaniella	Gene_104	Tissierellaceae_Peptoniphilus	+
1550	Gene_27	Yaniella	Gene_105	Coriobacteriaceae	+
1551	Gene_27	Yaniella	Gene_113	Unassigned	+
1552	Gene_27	Yaniella	Gene_117	Weeksellaceae	+
1553	Gene_27	Yaniella	Gene_118	Fusobacterium	+
1554	Gene_27	Yaniella	Gene_119	Leptotrichiaceae	+
1555	Gene_27	Yaniella	Gene_120	Gemella	+
1556	Gene_27	Yaniella	Gene_122	iii1-15	+
1557	Gene_27	Yaniella	Gene_123	JG30-KF-CM45	+
1558	Gene_27	Yaniella	Gene_124	Aerococcaceae	+
1559	Gene_27	Yaniella	Gene_126	Aerococcus	+
1560	Gene_27	Yaniella	Gene_129	Facklamia	+
1561	Gene_27	Yaniella	Gene_134	Streptococcus	+
1562	Gene_27	Yaniella	Gene_139	Methylotenera	+
1563	Gene_27	Yaniella	Gene_144	Neisseria	+
1564	Gene_27	Yaniella	Gene_145	Neisseriaceae	+
1565	Gene_27	Yaniella	Gene_146	Aggregatibacter	+
1566	Gene_27	Yaniella	Gene_147	Haemophilus	+
1567	Gene_27	Yaniella	Gene_148	Mannheimia	+
1568	Gene_27	Yaniella	Gene_149	Pasteurellaceae	+
1569	Gene_27	Yaniella	Gene_151	Pirellulaceae	+
1570	Gene_27	Yaniella	Gene_154	Moraxella	+
1571	Gene_27	Yaniella	Gene_160	RF39	+
1572	Gene_27	Yaniella	Gene_180	Other	+
1573	Gene_27	Yaniella	Gene_188	Streptophyta	+
1574	Gene_27	Yaniella	Gene_192	Turicibacter	+
1575	Gene_27	Yaniella	Gene_197	Xanthomonadaceae_Luteimonas	+
1576	Gene_27	Yaniella	Gene_200	Unassigned	+
1577	Gene_28	Intrasporangiaceae	Gene_29	Microbacteriaceae	+
1578	Gene_28	Intrasporangiaceae	Gene_30	Micrococcaceae	+
1579	Gene_28	Intrasporangiaceae	Gene_32	Nocardioidaceae	+
1580	Gene_28	Intrasporangiaceae	Gene_33	Sporichthyaceae	+
1581	Gene_28	Intrasporangiaceae	Gene_46	Jeotgalicoccus	+
1582	Gene_28	Intrasporangiaceae	Gene_49	Planomicrobium	+
1583	Gene_28	Intrasporangiaceae	Gene_56	Bacteroidaceae_5-7N15	+
1584	Gene_28	Intrasporangiaceae	Gene_57	Bacteroidales	+
1585	Gene_28	Intrasporangiaceae	Gene_63	S24-7	+
1586	Gene_28	Intrasporangiaceae	Gene_69	Comamonas	+
1587	Gene_28	Intrasporangiaceae	Gene_74	Lautropia	+
1588	Gene_28	Intrasporangiaceae	Gene_87	Clostridiaceae	+
1589	Gene_28	Intrasporangiaceae	Gene_88	Clostridiales	+
1590	Gene_28	Intrasporangiaceae	Gene_94	Mogibacterium	+
1591	Gene_28	Intrasporangiaceae	Gene_98	Ruminococcus	+
1592	Gene_28	Intrasporangiaceae	Gene_100	Lachnospiraceae	+
1593	Gene_28	Intrasporangiaceae	Gene_101	Mogibacteriaceae	+
1594	Gene_28	Intrasporangiaceae	Gene_102	Peptostreptococcaceae	+
1595	Gene_28	Intrasporangiaceae	Gene_103	Ruminococcaceae	+
1596	Gene_28	Intrasporangiaceae	Gene_105	Coriobacteriaceae	+
1597	Gene_28	Intrasporangiaceae	Gene_122	iii1-15	+
1598	Gene_28	Intrasporangiaceae	Gene_123	JG30-KF-CM45	+
1599	Gene_28	Intrasporangiaceae	Gene_124	Aerococcaceae	+
1600	Gene_28	Intrasporangiaceae	Gene_129	Facklamia	+
1601	Gene_28	Intrasporangiaceae	Gene_134	Streptococcus	+
1602	Gene_28	Intrasporangiaceae	Gene_151	Pirellulaceae	+
1603	Gene_28	Intrasporangiaceae	Gene_160	RF39	+
1604	Gene_28	Intrasporangiaceae	Gene_188	Streptophyta	+
1605	Gene_28	Intrasporangiaceae	Gene_192	Turicibacter	+
1606	Gene_28	Intrasporangiaceae	Gene_197	Xanthomonadaceae_Luteimonas	+
1607	Gene_29	Microbacteriaceae	Gene_31	Micrococcaceae	+
1608	Gene_29	Microbacteriaceae	Gene_32	Nocardioidaceae	+
1609	Gene_29	Microbacteriaceae	Gene_33	Sporichthyaceae	+
1610	Gene_29	Microbacteriaceae	Gene_37	Rheinheimera	+
1611	Gene_29	Microbacteriaceae	Gene_38	Shewanella	+
1612	Gene_29	Microbacteriaceae	Gene_42	Bacillus	+
1613	Gene_29	Microbacteriaceae	Gene_49	Planomicrobium	+
1614	Gene_29	Microbacteriaceae	Gene_51	Staphylococcus	+
1615	Gene_29	Microbacteriaceae	Gene_56	Bacteroidaceae_5-7N15	+
1616	Gene_29	Microbacteriaceae	Gene_57	Bacteroidales	+
1617	Gene_29	Microbacteriaceae	Gene_58	[Prevotella]	+
1618	Gene_29	Microbacteriaceae	Gene_60	Porphyromonas	+
1619	Gene_29	Microbacteriaceae	Gene_65	Comamonadaceae	+
1620	Gene_29	Microbacteriaceae	Gene_66	Comamonadaceae	+
1621	Gene_29	Microbacteriaceae	Gene_69	Comamonas	+
1622	Gene_29	Microbacteriaceae	Gene_71	Delftia	+
1623	Gene_29	Microbacteriaceae	Gene_74	Lautropia	+
1624	Gene_29	Microbacteriaceae	Gene_75	Ralstonia	+
1625	Gene_29	Microbacteriaceae	Gene_76	Rhodoferax	+
1626	Gene_29	Microbacteriaceae	Gene_78	Oxalobacteraceae	+
1627	Gene_29	Microbacteriaceae	Gene_79	Oxalobacteraceae	+
1628	Gene_29	Microbacteriaceae	Gene_87	Clostridiaceae	+
1629	Gene_29	Microbacteriaceae	Gene_88	Clostridiales	+
1630	Gene_29	Microbacteriaceae	Gene_90	Butyrivibrio	+
1631	Gene_29	Microbacteriaceae	Gene_91	Clostridium	+
1632	Gene_29	Microbacteriaceae	Gene_92	Coprococcus	+
1633	Gene_29	Microbacteriaceae	Gene_94	Mogibacterium	+
1634	Gene_29	Microbacteriaceae	Gene_96	Parvimonas	+
1635	Gene_29	Microbacteriaceae	Gene_97	Peptostreptococcus	+
1636	Gene_29	Microbacteriaceae	Gene_98	Ruminococcus	+
1637	Gene_29	Microbacteriaceae	Gene_100	Lachnospiraceae	+
1638	Gene_29	Microbacteriaceae	Gene_101	Mogibacteriaceae	+
1639	Gene_29	Microbacteriaceae	Gene_102	Peptostreptococcaceae	+
1640	Gene_29	Microbacteriaceae	Gene_103	Ruminococcaceae	+
1641	Gene_29	Microbacteriaceae	Gene_104	Tissierellaceae_Peptoniphilus	+
1642	Gene_29	Microbacteriaceae	Gene_105	Coriobacteriaceae	+
1643	Gene_29	Microbacteriaceae	Gene_106	Deinococcus	+
1644	Gene_29	Microbacteriaceae	Gene_118	Fusobacterium	+
1645	Gene_29	Microbacteriaceae	Gene_120	Gemella	+
1646	Gene_29	Microbacteriaceae	Gene_123	JG30-KF-CM45	+
1647	Gene_29	Microbacteriaceae	Gene_124	Aerococcaceae	+
1648	Gene_29	Microbacteriaceae	Gene_129	Facklamia	+
1649	Gene_29	Microbacteriaceae	Gene_130	Lactobacillus	+
1650	Gene_29	Microbacteriaceae	Gene_134	Streptococcus	+
1651	Gene_29	Microbacteriaceae	Gene_144	Neisseria	+
1652	Gene_29	Microbacteriaceae	Gene_145	Neisseriaceae	+
1653	Gene_29	Microbacteriaceae	Gene_155	Pseudomonas	+
1654	Gene_29	Microbacteriaceae	Gene_159	Pseudomonadaceae	+
1655	Gene_29	Microbacteriaceae	Gene_160	RF39	+
1656	Gene_29	Microbacteriaceae	Gene_162	Agrobacterium	+
1657	Gene_29	Microbacteriaceae	Gene_163	Aminobacter	+
1658	Gene_29	Microbacteriaceae	Gene_165	Devosia	+
1659	Gene_29	Microbacteriaceae	Gene_166	Methylobacterium	+
1660	Gene_29	Microbacteriaceae	Gene_167	Ochrobactrum	+
1661	Gene_29	Microbacteriaceae	Gene_169	Phyllobacterium	+
1662	Gene_29	Microbacteriaceae	Gene_172	Rhizobiales	+
1663	Gene_29	Microbacteriaceae	Gene_174	Paracoccus	+
1664	Gene_29	Microbacteriaceae	Gene_176	Rhodobacteraceae	+
1665	Gene_29	Microbacteriaceae	Gene_177	Acetobacteraceae	+
1666	Gene_29	Microbacteriaceae	Gene_180	Other	+
1667	Gene_29	Microbacteriaceae	Gene_184	Novosphingobium	+
1668	Gene_29	Microbacteriaceae	Gene_186	Sphingomonas	+
1669	Gene_29	Microbacteriaceae	Gene_192	Turicibacter	+
1670	Gene_30	Micrococcaceae	Gene_31	Micrococcaceae	+
1671	Gene_30	Micrococcaceae	Gene_40	Bacillales	+
1672	Gene_30	Micrococcaceae	Gene_45	Exiguobacterium	+
1673	Gene_30	Micrococcaceae	Gene_46	Jeotgalicoccus	+
1674	Gene_30	Micrococcaceae	Gene_47	Macrococcus	+
1675	Gene_30	Micrococcaceae	Gene_50	Salinicoccus	+
1676	Gene_30	Micrococcaceae	Gene_51	Staphylococcus	+
1677	Gene_30	Micrococcaceae	Gene_53	Planococcaceae	+
1678	Gene_30	Micrococcaceae	Gene_54	Planococcaceae	+
1679	Gene_30	Micrococcaceae	Gene_55	Staphylococcaceae	+
1680	Gene_30	Micrococcaceae	Gene_56	Bacteroidaceae_5-7N15	+
1681	Gene_30	Micrococcaceae	Gene_57	Bacteroidales	+
1682	Gene_30	Micrococcaceae	Gene_100	Lachnospiraceae	+
1683	Gene_30	Micrococcaceae	Gene_102	Peptostreptococcaceae	+
1684	Gene_30	Micrococcaceae	Gene_124	Aerococcaceae	+
1685	Gene_30	Micrococcaceae	Gene_126	Aerococcus	+
1686	Gene_30	Micrococcaceae	Gene_134	Streptococcus	+
1687	Gene_30	Micrococcaceae	Gene_137	Lactobacillales	+
1688	Gene_30	Micrococcaceae	Gene_151	Pirellulaceae	+
1689	Gene_30	Micrococcaceae	Gene_156	Psychrobacter	+
1690	Gene_30	Micrococcaceae	Gene_157	Moraxellaceae	+
1691	Gene_30	Micrococcaceae	Gene_159	Pseudomonadaceae	+
1692	Gene_30	Micrococcaceae	Gene_192	Turicibacter	+
1693	Gene_31	Micrococcaceae	Gene_32	Nocardioidaceae	+
1694	Gene_31	Micrococcaceae	Gene_33	Sporichthyaceae	+
1695	Gene_31	Micrococcaceae	Gene_40	Bacillales	+
1696	Gene_31	Micrococcaceae	Gene_42	Bacillus	+
1697	Gene_31	Micrococcaceae	Gene_51	Staphylococcus	+
1698	Gene_31	Micrococcaceae	Gene_53	Planococcaceae	+
1699	Gene_31	Micrococcaceae	Gene_66	Comamonadaceae	+
1700	Gene_31	Micrococcaceae	Gene_69	Comamonas	+
1701	Gene_31	Micrococcaceae	Gene_75	Ralstonia	+
1702	Gene_31	Micrococcaceae	Gene_79	Oxalobacteraceae	+
1703	Gene_31	Micrococcaceae	Gene_84	Mycoplana	+
1704	Gene_31	Micrococcaceae	Gene_106	Deinococcus	+
1705	Gene_31	Micrococcaceae	Gene_115	Flavobacterium	+
1706	Gene_31	Micrococcaceae	Gene_121	Gemmata	+
1707	Gene_31	Micrococcaceae	Gene_143	Myxococcales	+
1708	Gene_31	Micrococcaceae	Gene_156	Psychrobacter	+
1709	Gene_31	Micrococcaceae	Gene_162	Agrobacterium	+
1710	Gene_31	Micrococcaceae	Gene_165	Devosia	+
1711	Gene_31	Micrococcaceae	Gene_166	Methylobacterium	+
1712	Gene_31	Micrococcaceae	Gene_172	Rhizobiales	+
1713	Gene_31	Micrococcaceae	Gene_174	Paracoccus	+
1714	Gene_31	Micrococcaceae	Gene_176	Rhodobacteraceae	+
1715	Gene_31	Micrococcaceae	Gene_179	Rhodospirillaceae	+
1716	Gene_31	Micrococcaceae	Gene_180	Other	+
1717	Gene_31	Micrococcaceae	Gene_183	Erythrobacter	+
1718	Gene_31	Micrococcaceae	Gene_184	Novosphingobium	+
1719	Gene_31	Micrococcaceae	Gene_185	Sphingobium	+
1720	Gene_31	Micrococcaceae	Gene_186	Sphingomonas	+
1721	Gene_31	Micrococcaceae	Gene_188	Streptophyta	+
1722	Gene_31	Micrococcaceae	Gene_196	Sinobacteraceae	+
1723	Gene_32	Nocardioidaceae	Gene_33	Sporichthyaceae	+
1724	Gene_32	Nocardioidaceae	Gene_34	Aeromonadaceae	+
1725	Gene_32	Nocardioidaceae	Gene_42	Bacillus	+
1726	Gene_32	Nocardioidaceae	Gene_46	Jeotgalicoccus	+
1727	Gene_32	Nocardioidaceae	Gene_49	Planomicrobium	+
1728	Gene_32	Nocardioidaceae	Gene_56	Bacteroidaceae_5-7N15	+
1729	Gene_32	Nocardioidaceae	Gene_57	Bacteroidales	+
1730	Gene_32	Nocardioidaceae	Gene_60	Porphyromonas	+
1731	Gene_32	Nocardioidaceae	Gene_63	S24-7	+
1732	Gene_32	Nocardioidaceae	Gene_65	Comamonadaceae	+
1733	Gene_32	Nocardioidaceae	Gene_66	Comamonadaceae	+
1734	Gene_32	Nocardioidaceae	Gene_69	Comamonas	+
1735	Gene_32	Nocardioidaceae	Gene_72	Hydrogenophaga	+
1736	Gene_32	Nocardioidaceae	Gene_74	Lautropia	+
1737	Gene_32	Nocardioidaceae	Gene_75	Ralstonia	+
1738	Gene_32	Nocardioidaceae	Gene_76	Rhodoferax	+
1739	Gene_32	Nocardioidaceae	Gene_77	Tepidimonas	+
1740	Gene_32	Nocardioidaceae	Gene_78	Oxalobacteraceae	+
1741	Gene_32	Nocardioidaceae	Gene_82	Brevundimonas	+
1742	Gene_32	Nocardioidaceae	Gene_87	Clostridiaceae	+
1743	Gene_32	Nocardioidaceae	Gene_88	Clostridiales	+
1744	Gene_32	Nocardioidaceae	Gene_89	Anaerococcus	+
1745	Gene_32	Nocardioidaceae	Gene_90	Butyrivibrio	+
1746	Gene_32	Nocardioidaceae	Gene_91	Clostridium	+
1747	Gene_32	Nocardioidaceae	Gene_92	Coprococcus	+
1748	Gene_32	Nocardioidaceae	Gene_94	Mogibacterium	+
1749	Gene_32	Nocardioidaceae	Gene_97	Peptostreptococcus	+
1750	Gene_32	Nocardioidaceae	Gene_98	Ruminococcus	+
1751	Gene_32	Nocardioidaceae	Gene_100	Lachnospiraceae	+
1752	Gene_32	Nocardioidaceae	Gene_101	Mogibacteriaceae	+
1753	Gene_32	Nocardioidaceae	Gene_102	Peptostreptococcaceae	+
1754	Gene_32	Nocardioidaceae	Gene_103	Ruminococcaceae	+
1755	Gene_32	Nocardioidaceae	Gene_104	Tissierellaceae_Peptoniphilus	+
1756	Gene_32	Nocardioidaceae	Gene_105	Coriobacteriaceae	+
1757	Gene_32	Nocardioidaceae	Gene_106	Deinococcus	+
1758	Gene_32	Nocardioidaceae	Gene_115	Flavobacterium	+
1759	Gene_32	Nocardioidaceae	Gene_120	Gemella	+
1760	Gene_32	Nocardioidaceae	Gene_121	Gemmata	+
1761	Gene_32	Nocardioidaceae	Gene_122	iii1-15	+
1762	Gene_32	Nocardioidaceae	Gene_123	JG30-KF-CM45	+
1763	Gene_32	Nocardioidaceae	Gene_124	Aerococcaceae	+
1764	Gene_32	Nocardioidaceae	Gene_129	Facklamia	+
1765	Gene_32	Nocardioidaceae	Gene_130	Lactobacillus	+
1766	Gene_32	Nocardioidaceae	Gene_133	Pediococcus	+
1767	Gene_32	Nocardioidaceae	Gene_134	Streptococcus	+
1768	Gene_32	Nocardioidaceae	Gene_136	Lactobacillaceae	+
1769	Gene_32	Nocardioidaceae	Gene_143	Myxococcales	+
1770	Gene_32	Nocardioidaceae	Gene_147	Haemophilus	+
1771	Gene_32	Nocardioidaceae	Gene_151	Pirellulaceae	+
1772	Gene_32	Nocardioidaceae	Gene_155	Pseudomonas	+
1773	Gene_32	Nocardioidaceae	Gene_160	RF39	+
1774	Gene_32	Nocardioidaceae	Gene_161	Bradyrhizobiaceae	+
1775	Gene_32	Nocardioidaceae	Gene_162	Agrobacterium	+
1776	Gene_32	Nocardioidaceae	Gene_163	Aminobacter	+
1777	Gene_32	Nocardioidaceae	Gene_164	Bradyrhizobium	+
1778	Gene_32	Nocardioidaceae	Gene_165	Devosia	+
1779	Gene_32	Nocardioidaceae	Gene_166	Methylobacterium	+
1780	Gene_32	Nocardioidaceae	Gene_172	Rhizobiales	+
1781	Gene_32	Nocardioidaceae	Gene_174	Paracoccus	+
1782	Gene_32	Nocardioidaceae	Gene_176	Rhodobacteraceae	+
1783	Gene_32	Nocardioidaceae	Gene_177	Acetobacteraceae	+
1784	Gene_32	Nocardioidaceae	Gene_179	Rhodospirillaceae	+
1785	Gene_32	Nocardioidaceae	Gene_188	Streptophyta	+
1786	Gene_32	Nocardioidaceae	Gene_189	Meiothermus	+
1787	Gene_32	Nocardioidaceae	Gene_190	Thermus	+
1788	Gene_32	Nocardioidaceae	Gene_192	Turicibacter	+
1789	Gene_32	Nocardioidaceae	Gene_193	Lysobacter	+
1790	Gene_32	Nocardioidaceae	Gene_196	Sinobacteraceae	+
1791	Gene_32	Nocardioidaceae	Gene_197	Xanthomonadaceae_Luteimonas	+
1792	Gene_33	Sporichthyaceae	Gene_34	Aeromonadaceae	+
1793	Gene_33	Sporichthyaceae	Gene_39	Bacillaceae	+
1794	Gene_33	Sporichthyaceae	Gene_42	Bacillus	+
1795	Gene_33	Sporichthyaceae	Gene_49	Planomicrobium	+
1796	Gene_33	Sporichthyaceae	Gene_56	Bacteroidaceae_5-7N15	+
1797	Gene_33	Sporichthyaceae	Gene_57	Bacteroidales	+
1798	Gene_33	Sporichthyaceae	Gene_58	[Prevotella]	+
1799	Gene_33	Sporichthyaceae	Gene_60	Porphyromonas	+
1800	Gene_33	Sporichthyaceae	Gene_61	Prevotella	+
1801	Gene_33	Sporichthyaceae	Gene_63	S24-7	+
1802	Gene_33	Sporichthyaceae	Gene_66	Comamonadaceae	+
1803	Gene_33	Sporichthyaceae	Gene_69	Comamonas	+
1804	Gene_33	Sporichthyaceae	Gene_70	Cupriavidus	+
1805	Gene_33	Sporichthyaceae	Gene_74	Lautropia	+
1806	Gene_33	Sporichthyaceae	Gene_75	Ralstonia	+
1807	Gene_33	Sporichthyaceae	Gene_76	Rhodoferax	+
1808	Gene_33	Sporichthyaceae	Gene_80	Caulobacteraceae	+
1809	Gene_33	Sporichthyaceae	Gene_85	Phenylobacterium	+
1810	Gene_33	Sporichthyaceae	Gene_87	Clostridiaceae	+
1811	Gene_33	Sporichthyaceae	Gene_88	Clostridiales	+
1812	Gene_33	Sporichthyaceae	Gene_90	Butyrivibrio	+
1813	Gene_33	Sporichthyaceae	Gene_91	Clostridium	+
1814	Gene_33	Sporichthyaceae	Gene_94	Mogibacterium	+
1815	Gene_33	Sporichthyaceae	Gene_95	Oscillospira	+
1816	Gene_33	Sporichthyaceae	Gene_96	Parvimonas	+
1817	Gene_33	Sporichthyaceae	Gene_97	Peptostreptococcus	+
1818	Gene_33	Sporichthyaceae	Gene_98	Ruminococcus	+
1819	Gene_33	Sporichthyaceae	Gene_99	Veillonella	+
1820	Gene_33	Sporichthyaceae	Gene_100	Lachnospiraceae	+
1821	Gene_33	Sporichthyaceae	Gene_101	Mogibacteriaceae	+
1822	Gene_33	Sporichthyaceae	Gene_102	Peptostreptococcaceae	+
1823	Gene_33	Sporichthyaceae	Gene_103	Ruminococcaceae	+
1824	Gene_33	Sporichthyaceae	Gene_104	Tissierellaceae_Peptoniphilus	+
1825	Gene_33	Sporichthyaceae	Gene_105	Coriobacteriaceae	+
1826	Gene_33	Sporichthyaceae	Gene_117	Weeksellaceae	+
1827	Gene_33	Sporichthyaceae	Gene_118	Fusobacterium	+
1828	Gene_33	Sporichthyaceae	Gene_122	iii1-15	+
1829	Gene_33	Sporichthyaceae	Gene_123	JG30-KF-CM45	+
1830	Gene_33	Sporichthyaceae	Gene_124	Aerococcaceae	+
1831	Gene_33	Sporichthyaceae	Gene_134	Streptococcus	+
1832	Gene_33	Sporichthyaceae	Gene_139	Methylotenera	+
1833	Gene_33	Sporichthyaceae	Gene_140	Methylophilaceae	+
1834	Gene_33	Sporichthyaceae	Gene_141	MIZ46	+
1835	Gene_33	Sporichthyaceae	Gene_143	Myxococcales	+
1836	Gene_33	Sporichthyaceae	Gene_144	Neisseria	+
1837	Gene_33	Sporichthyaceae	Gene_145	Neisseriaceae	+
1838	Gene_33	Sporichthyaceae	Gene_146	Aggregatibacter	+
1839	Gene_33	Sporichthyaceae	Gene_147	Haemophilus	+
1840	Gene_33	Sporichthyaceae	Gene_148	Mannheimia	+
1841	Gene_33	Sporichthyaceae	Gene_149	Pasteurellaceae	+
1842	Gene_33	Sporichthyaceae	Gene_150	Phycisphaerales	+
1843	Gene_33	Sporichthyaceae	Gene_151	Pirellulaceae	+
1844	Gene_33	Sporichthyaceae	Gene_154	Moraxella	+
1845	Gene_33	Sporichthyaceae	Gene_160	RF39	+
1846	Gene_33	Sporichthyaceae	Gene_161	Bradyrhizobiaceae	+
1847	Gene_33	Sporichthyaceae	Gene_163	Aminobacter	+
1848	Gene_33	Sporichthyaceae	Gene_165	Devosia	+
1849	Gene_33	Sporichthyaceae	Gene_167	Ochrobactrum	+
1850	Gene_33	Sporichthyaceae	Gene_170	Hyphomicrobiaceae	+
1851	Gene_33	Sporichthyaceae	Gene_174	Paracoccus	+
1852	Gene_33	Sporichthyaceae	Gene_175	Rubellimicrobium	+
1853	Gene_33	Sporichthyaceae	Gene_176	Rhodobacteraceae	+
1854	Gene_33	Sporichthyaceae	Gene_177	Acetobacteraceae	+
1855	Gene_33	Sporichthyaceae	Gene_179	Rhodospirillaceae	+
1856	Gene_33	Sporichthyaceae	Gene_180	Other	+
1857	Gene_33	Sporichthyaceae	Gene_185	Sphingobium	+
1858	Gene_33	Sporichthyaceae	Gene_186	Sphingomonas	+
1859	Gene_33	Sporichthyaceae	Gene_187	Sphingomonadaceae	+
1860	Gene_33	Sporichthyaceae	Gene_188	Streptophyta	+
1861	Gene_33	Sporichthyaceae	Gene_190	Thermus	+
1862	Gene_33	Sporichthyaceae	Gene_196	Sinobacteraceae	+
1863	Gene_33	Sporichthyaceae	Gene_197	Xanthomonadaceae_Luteimonas	+
1864	Gene_33	Sporichthyaceae	Gene_200	Unassigned	+
1865	Gene_34	Aeromonadaceae	Gene_35	Chromatiaceae	+
1866	Gene_34	Aeromonadaceae	Gene_37	Rheinheimera	+
1867	Gene_34	Aeromonadaceae	Gene_38	Shewanella	+
1868	Gene_34	Aeromonadaceae	Gene_41	Anoxybacillus	+
1869	Gene_34	Aeromonadaceae	Gene_48	Paenibacillus	+
1870	Gene_34	Aeromonadaceae	Gene_51	Staphylococcus	+
1871	Gene_34	Aeromonadaceae	Gene_60	Porphyromonas	+
1872	Gene_34	Aeromonadaceae	Gene_61	Prevotella	+
1873	Gene_34	Aeromonadaceae	Gene_65	Comamonadaceae	+
1874	Gene_34	Aeromonadaceae	Gene_66	Comamonadaceae	+
1875	Gene_34	Aeromonadaceae	Gene_68	Azohydromonas	+
1876	Gene_34	Aeromonadaceae	Gene_69	Comamonas	+
1877	Gene_34	Aeromonadaceae	Gene_70	Cupriavidus	+
1878	Gene_34	Aeromonadaceae	Gene_71	Delftia	+
1879	Gene_34	Aeromonadaceae	Gene_72	Hydrogenophaga	+
1880	Gene_34	Aeromonadaceae	Gene_75	Ralstonia	+
1881	Gene_34	Aeromonadaceae	Gene_77	Tepidimonas	+
1882	Gene_34	Aeromonadaceae	Gene_78	Oxalobacteraceae	+
1883	Gene_34	Aeromonadaceae	Gene_79	Oxalobacteraceae	+
1884	Gene_34	Aeromonadaceae	Gene_80	Caulobacteraceae	+
1885	Gene_34	Aeromonadaceae	Gene_81	Asticcacaulis	+
1886	Gene_34	Aeromonadaceae	Gene_82	Brevundimonas	+
1887	Gene_34	Aeromonadaceae	Gene_83	Caulobacter	+
1888	Gene_34	Aeromonadaceae	Gene_84	Mycoplana	+
1889	Gene_34	Aeromonadaceae	Gene_87	Clostridiaceae	+
1890	Gene_34	Aeromonadaceae	Gene_88	Clostridiales	+
1891	Gene_34	Aeromonadaceae	Gene_90	Butyrivibrio	+
1892	Gene_34	Aeromonadaceae	Gene_91	Clostridium	+
1893	Gene_34	Aeromonadaceae	Gene_100	Lachnospiraceae	+
1894	Gene_34	Aeromonadaceae	Gene_102	Peptostreptococcaceae	+
1895	Gene_34	Aeromonadaceae	Gene_103	Ruminococcaceae	+
1896	Gene_34	Aeromonadaceae	Gene_104	Tissierellaceae_Peptoniphilus	+
1897	Gene_34	Aeromonadaceae	Gene_106	Deinococcus	+
1898	Gene_34	Aeromonadaceae	Gene_108	Elusimicrobiales	+
1899	Gene_34	Aeromonadaceae	Gene_115	Flavobacterium	+
1900	Gene_34	Aeromonadaceae	Gene_120	Gemella	+
1901	Gene_34	Aeromonadaceae	Gene_122	iii1-15	+
1902	Gene_34	Aeromonadaceae	Gene_123	JG30-KF-CM45	+
1903	Gene_34	Aeromonadaceae	Gene_130	Lactobacillus	+
1904	Gene_34	Aeromonadaceae	Gene_134	Streptococcus	+
1905	Gene_34	Aeromonadaceae	Gene_136	Lactobacillaceae	+
1906	Gene_34	Aeromonadaceae	Gene_140	Methylophilaceae	+
1907	Gene_34	Aeromonadaceae	Gene_142	MLE1-12	+
1908	Gene_34	Aeromonadaceae	Gene_144	Neisseria	+
1909	Gene_34	Aeromonadaceae	Gene_147	Haemophilus	+
1910	Gene_34	Aeromonadaceae	Gene_150	Phycisphaerales	+
1911	Gene_34	Aeromonadaceae	Gene_152	Acinetobacter	+
1912	Gene_34	Aeromonadaceae	Gene_155	Pseudomonas	+
1913	Gene_34	Aeromonadaceae	Gene_161	Bradyrhizobiaceae	+
1914	Gene_34	Aeromonadaceae	Gene_162	Agrobacterium	+
1915	Gene_34	Aeromonadaceae	Gene_163	Aminobacter	+
1916	Gene_34	Aeromonadaceae	Gene_164	Bradyrhizobium	+
1917	Gene_34	Aeromonadaceae	Gene_165	Devosia	+
1918	Gene_34	Aeromonadaceae	Gene_166	Methylobacterium	+
1919	Gene_34	Aeromonadaceae	Gene_167	Ochrobactrum	+
1920	Gene_34	Aeromonadaceae	Gene_169	Phyllobacterium	+
1921	Gene_34	Aeromonadaceae	Gene_170	Hyphomicrobiaceae	+
1922	Gene_34	Aeromonadaceae	Gene_171	Methylobacteriaceae	+
1923	Gene_34	Aeromonadaceae	Gene_172	Rhizobiales	+
1924	Gene_34	Aeromonadaceae	Gene_174	Paracoccus	+
1925	Gene_34	Aeromonadaceae	Gene_176	Rhodobacteraceae	+
1926	Gene_34	Aeromonadaceae	Gene_179	Rhodospirillaceae	+
1927	Gene_34	Aeromonadaceae	Gene_182	Sphingobacteriales	+
1928	Gene_34	Aeromonadaceae	Gene_183	Erythrobacter	+
1929	Gene_34	Aeromonadaceae	Gene_184	Novosphingobium	+
1930	Gene_34	Aeromonadaceae	Gene_185	Sphingobium	+
1931	Gene_34	Aeromonadaceae	Gene_186	Sphingomonas	+
1932	Gene_34	Aeromonadaceae	Gene_187	Sphingomonadaceae	+
1933	Gene_34	Aeromonadaceae	Gene_189	Meiothermus	+
1934	Gene_34	Aeromonadaceae	Gene_190	Thermus	+
1935	Gene_34	Aeromonadaceae	Gene_193	Lysobacter	+
1936	Gene_34	Aeromonadaceae	Gene_196	Sinobacteraceae	+
1937	Gene_35	Chromatiaceae	Gene_37	Rheinheimera	+
1938	Gene_35	Chromatiaceae	Gene_38	Shewanella	+
1939	Gene_35	Chromatiaceae	Gene_66	Comamonadaceae	+
1940	Gene_35	Chromatiaceae	Gene_75	Ralstonia	+
1941	Gene_35	Chromatiaceae	Gene_78	Oxalobacteraceae	+
1942	Gene_35	Chromatiaceae	Gene_79	Oxalobacteraceae	+
1943	Gene_35	Chromatiaceae	Gene_89	Anaerococcus	+
1944	Gene_35	Chromatiaceae	Gene_115	Flavobacterium	+
1945	Gene_35	Chromatiaceae	Gene_150	Phycisphaerales	+
1946	Gene_35	Chromatiaceae	Gene_152	Acinetobacter	+
1947	Gene_35	Chromatiaceae	Gene_161	Bradyrhizobiaceae	+
1948	Gene_35	Chromatiaceae	Gene_164	Bradyrhizobium	+
1949	Gene_35	Chromatiaceae	Gene_166	Methylobacterium	+
1950	Gene_35	Chromatiaceae	Gene_167	Ochrobactrum	+
1951	Gene_35	Chromatiaceae	Gene_170	Hyphomicrobiaceae	+
1952	Gene_35	Chromatiaceae	Gene_172	Rhizobiales	+
1953	Gene_35	Chromatiaceae	Gene_179	Rhodospirillaceae	+
1954	Gene_35	Chromatiaceae	Gene_186	Sphingomonas	+
1955	Gene_36	Cellvibrio	Gene_38	Shewanella	+
1956	Gene_36	Cellvibrio	Gene_69	Comamonas	+
1957	Gene_36	Cellvibrio	Gene_72	Hydrogenophaga	+
1958	Gene_36	Cellvibrio	Gene_74	Lautropia	+
1959	Gene_36	Cellvibrio	Gene_100	Lachnospiraceae	+
1960	Gene_36	Cellvibrio	Gene_123	JG30-KF-CM45	+
1961	Gene_36	Cellvibrio	Gene_155	Pseudomonas	+
1962	Gene_36	Cellvibrio	Gene_174	Paracoccus	+
1963	Gene_36	Cellvibrio	Gene_176	Rhodobacteraceae	+
1964	Gene_36	Cellvibrio	Gene_193	Lysobacter	+
1965	Gene_36	Cellvibrio	Gene_197	Xanthomonadaceae_Luteimonas	+
1966	Gene_37	Rheinheimera	Gene_38	Shewanella	+
1967	Gene_37	Rheinheimera	Gene_42	Bacillus	+
1968	Gene_37	Rheinheimera	Gene_44	Brochothrix	-
1969	Gene_37	Rheinheimera	Gene_51	Staphylococcus	+
1970	Gene_37	Rheinheimera	Gene_65	Comamonadaceae	+
1971	Gene_37	Rheinheimera	Gene_66	Comamonadaceae	+
1972	Gene_37	Rheinheimera	Gene_67	Achromobacter	+
1973	Gene_37	Rheinheimera	Gene_68	Azohydromonas	+
1974	Gene_37	Rheinheimera	Gene_69	Comamonas	+
1975	Gene_37	Rheinheimera	Gene_70	Cupriavidus	+
1976	Gene_37	Rheinheimera	Gene_71	Delftia	+
1977	Gene_37	Rheinheimera	Gene_75	Ralstonia	+
1978	Gene_37	Rheinheimera	Gene_78	Oxalobacteraceae	+
1979	Gene_37	Rheinheimera	Gene_79	Oxalobacteraceae	+
1980	Gene_37	Rheinheimera	Gene_80	Caulobacteraceae	+
1981	Gene_37	Rheinheimera	Gene_81	Asticcacaulis	+
1982	Gene_37	Rheinheimera	Gene_82	Brevundimonas	+
1983	Gene_37	Rheinheimera	Gene_83	Caulobacter	+
1984	Gene_37	Rheinheimera	Gene_84	Mycoplana	+
1985	Gene_37	Rheinheimera	Gene_86	Chthonomonas	+
1986	Gene_37	Rheinheimera	Gene_89	Anaerococcus	+
1987	Gene_37	Rheinheimera	Gene_93	Helcococcus	+
1988	Gene_37	Rheinheimera	Gene_104	Tissierellaceae_Peptoniphilus	+
1989	Gene_37	Rheinheimera	Gene_106	Deinococcus	+
1990	Gene_37	Rheinheimera	Gene_108	Elusimicrobiales	+
1991	Gene_37	Rheinheimera	Gene_111	Erwinia	-
1992	Gene_37	Rheinheimera	Gene_115	Flavobacterium	+
1993	Gene_37	Rheinheimera	Gene_121	Gemmata	+
1994	Gene_37	Rheinheimera	Gene_124	Aerococcaceae	+
1995	Gene_37	Rheinheimera	Gene_140	Methylophilaceae	+
1996	Gene_37	Rheinheimera	Gene_141	MIZ46	+
1997	Gene_37	Rheinheimera	Gene_142	MLE1-12	+
1998	Gene_37	Rheinheimera	Gene_143	Myxococcales	+
1999	Gene_37	Rheinheimera	Gene_145	Neisseriaceae	+
[truncated: 4,002 more rows]

## Sheet: Sheet2
	Genus
Gene_1	BD1-5
Gene_2	Fimbriimonas
Gene_3	Chitinophagaceae
Gene_4	Sediminibacterium
Gene_5	Acidimicrobiales
Gene_6	Actinomycetales
Gene_7	Actinomycetales
Gene_8	Actinomyces
Gene_9	Actinotalea
Gene_10	Amycolatopsis
Gene_11	Arthrobacter
Gene_12	Brachybacterium
Gene_13	Brevibacterium
Gene_14	Corynebacterium
Gene_15	Dietzia
Gene_16	Georgenia
Gene_17	Gordonia
Gene_18	Kocuria
Gene_19	Leucobacter
Gene_20	Luteococcus
Gene_21	Microbacterium
Gene_22	Micrococcus
Gene_23	Propionibacterium
Gene_24	Rhodococcus
Gene_25	Rothia
Gene_26	Sanguibacter
Gene_27	Yaniella
Gene_28	Intrasporangiaceae
Gene_29	Microbacteriaceae
Gene_30	Micrococcaceae
Gene_31	Micrococcaceae
Gene_32	Nocardioidaceae
Gene_33	Sporichthyaceae
Gene_34	Aeromonadaceae
Gene_35	Chromatiaceae
Gene_36	Cellvibrio
Gene_37	Rheinheimera
Gene_38	Shewanella
Gene_39	Bacillaceae
Gene_40	Bacillales
Gene_41	Anoxybacillus
Gene_42	Bacillus
Gene_43	Brevibacillus
Gene_44	Brochothrix
Gene_45	Exiguobacterium
Gene_46	Jeotgalicoccus
Gene_47	Macrococcus
Gene_48	Paenibacillus
Gene_49	Planomicrobium
Gene_50	Salinicoccus
Gene_51	Staphylococcus
Gene_52	Listeriaceae
Gene_53	Planococcaceae
Gene_54	Planococcaceae
Gene_55	Staphylococcaceae
Gene_56	Bacteroidaceae_5-7N15
Gene_57	Bacteroidales
Gene_58	[Prevotella]
Gene_59	Bacteroides
Gene_60	Porphyromonas
Gene_61	Prevotella
Gene_62	Rikenellaceae
Gene_63	S24-7
Gene_64	Burkholderiales
Gene_65	Comamonadaceae
Gene_66	Comamonadaceae
Gene_67	Achromobacter
Gene_68	Azohydromonas
Gene_69	Comamonas
Gene_70	Cupriavidus
Gene_71	Delftia
Gene_72	Hydrogenophaga
Gene_73	Janthinobacterium
Gene_74	Lautropia
Gene_75	Ralstonia
Gene_76	Rhodoferax
Gene_77	Tepidimonas
Gene_78	Oxalobacteraceae
Gene_79	Oxalobacteraceae
Gene_80	Caulobacteraceae
Gene_81	Asticcacaulis
Gene_82	Brevundimonas
Gene_83	Caulobacter
Gene_84	Mycoplana
Gene_85	Phenylobacterium
Gene_86	Chthonomonas
Gene_87	Clostridiaceae
Gene_88	Clostridiales
Gene_89	Anaerococcus
Gene_90	Butyrivibrio
Gene_91	Clostridium
Gene_92	Coprococcus
Gene_93	Helcococcus
Gene_94	Mogibacterium
Gene_95	Oscillospira
Gene_96	Parvimonas
Gene_97	Peptostreptococcus
Gene_98	Ruminococcus
Gene_99	Veillonella
Gene_100	Lachnospiraceae
Gene_101	Mogibacteriaceae
Gene_102	Peptostreptococcaceae
Gene_103	Ruminococcaceae
Gene_104	Tissierellaceae_Peptoniphilus
Gene_105	Coriobacteriaceae
Gene_106	Deinococcus
Gene_107	Methanomassiliicoccaceae
Gene_108	Elusimicrobiales
Gene_109	Enterobacteriaceae
Gene_110	Enterobacteriaceae
Gene_111	Erwinia
Gene_112	Serratia
Gene_113	Unassigned
Gene_114	Chryseobacterium
Gene_115	Flavobacterium
Gene_116	Wautersiella
Gene_117	Weeksellaceae
Gene_118	Fusobacterium
Gene_119	Leptotrichiaceae
Gene_120	Gemella
Gene_121	Gemmata
Gene_122	iii1-15
Gene_123	JG30-KF-CM45
Gene_124	Aerococcaceae
Gene_125	Enterococcaceae
Gene_126	Aerococcus
Gene_127	Carnobacterium
Gene_128	Enterococcus
Gene_129	Facklamia
Gene_130	Lactobacillus
Gene_131	Lactococcus
Gene_132	Leuconostoc
Gene_133	Pediococcus
Gene_134	Streptococcus
Gene_135	Vagococcus
Gene_136	Lactobacillaceae
Gene_137	Lactobacillales
Gene_138	Lactobacillales
Gene_139	Methylotenera
Gene_140	Methylophilaceae
Gene_141	MIZ46
Gene_142	MLE1-12
Gene_143	Myxococcales
Gene_144	Neisseria
Gene_145	Neisseriaceae
Gene_146	Aggregatibacter
Gene_147	Haemophilus
Gene_148	Mannheimia
Gene_149	Pasteurellaceae
Gene_150	Phycisphaerales
Gene_151	Pirellulaceae
Gene_152	Acinetobacter
Gene_153	Enhydrobacter
Gene_154	Moraxella
Gene_155	Pseudomonas
Gene_156	Psychrobacter
Gene_157	Moraxellaceae
Gene_158	Pseudomonadaceae
Gene_159	Pseudomonadaceae
Gene_160	RF39
Gene_161	Bradyrhizobiaceae
Gene_162	Agrobacterium
Gene_163	Aminobacter
Gene_164	Bradyrhizobium
Gene_165	Devosia
Gene_166	Methylobacterium
Gene_167	Ochrobactrum
Gene_168	Pedomicrobium
Gene_169	Phyllobacterium
Gene_170	Hyphomicrobiaceae
Gene_171	Methylobacteriaceae
Gene_172	Rhizobiales
Gene_173	Xanthobacteraceae
Gene_174	Paracoccus
Gene_175	Rubellimicrobium
Gene_176	Rhodobacteraceae
Gene_177	Acetobacteraceae
Gene_178	Acetobacter
Gene_179	Rhodospirillaceae
Gene_180	Other
Gene_181	Sphingobacterium
Gene_182	Sphingobacteriales
Gene_183	Erythrobacter
Gene_184	Novosphingobium
Gene_185	Sphingobium
Gene_186	Sphingomonas
Gene_187	Sphingomonadaceae
Gene_188	Streptophyta
Gene_189	Meiothermus
Gene_190	Thermus
Gene_191	BSLdp215
Gene_192	Turicibacter
Gene_193	Lysobacter
Gene_194	Pseudoxanthomonas
Gene_195	Stenotrophomonas
Gene_196	Sinobacteraceae
Gene_197	Xanthomonadaceae_Luteimonas
Gene_198	Xanthomonadaceae
Gene_199	Gammaproteobacteria
Gene_200	Unassigned

## Sheet: Sheet3
	node1	node2	label	weight
1	Gene_1	Gene_14	+	0.255234
2	Gene_1	Gene_15	+	0.259429
3	Gene_1	Gene_16	+	0.408017
4	Gene_1	Gene_19	+	0.393146
5	Gene_1	Gene_27	+	0.509268
6	Gene_1	Gene_29	+	0.270653
7	Gene_1	Gene_33	+	0.289545
8	Gene_1	Gene_39	+	0.320215
9	Gene_1	Gene_42	+	0.296481
10	Gene_1	Gene_44	-	0.271828
11	Gene_1	Gene_46	+	0.273255
12	Gene_1	Gene_48	+	0.309755
13	Gene_1	Gene_50	+	0.370256
14	Gene_1	Gene_56	+	0.495795
15	Gene_1	Gene_57	+	0.384404
16	Gene_1	Gene_58	+	0.482164
17	Gene_1	Gene_59	+	0.3795
18	Gene_1	Gene_60	+	0.543452
19	Gene_1	Gene_61	+	0.449304
20	Gene_1	Gene_62	+	0.443308
21	Gene_1	Gene_63	+	0.355185
22	Gene_1	Gene_76	+	0.378328
23	Gene_1	Gene_88	+	0.492231
24	Gene_1	Gene_90	+	0.476866
25	Gene_1	Gene_91	+	0.317383
26	Gene_1	Gene_92	+	0.388559
27	Gene_1	Gene_93	+	0.633019
28	Gene_1	Gene_94	+	0.476119
29	Gene_1	Gene_95	+	0.432346
30	Gene_1	Gene_96	+	0.496021
31	Gene_1	Gene_97	+	0.386072
32	Gene_1	Gene_98	+	0.447527
33	Gene_1	Gene_99	+	0.317506
34	Gene_1	Gene_100	+	0.397809
35	Gene_1	Gene_101	+	0.450551
36	Gene_1	Gene_102	+	0.450841
37	Gene_1	Gene_103	+	0.481041
38	Gene_1	Gene_105	+	0.393454
39	Gene_1	Gene_113	+	0.476398
40	Gene_1	Gene_117	+	0.607548
41	Gene_1	Gene_118	+	0.493588
42	Gene_1	Gene_119	+	0.589074
43	Gene_1	Gene_120	+	0.359446
44	Gene_1	Gene_122	+	0.267433
45	Gene_1	Gene_123	+	0.279007
46	Gene_1	Gene_124	+	0.532041
47	Gene_1	Gene_128	-	0.27264
48	Gene_1	Gene_129	+	0.498183
49	Gene_1	Gene_134	+	0.447454
50	Gene_1	Gene_139	+	0.278939
51	Gene_1	Gene_144	+	0.440746
52	Gene_1	Gene_145	+	0.652176
53	Gene_1	Gene_146	+	0.663238
54	Gene_1	Gene_147	+	0.44611
55	Gene_1	Gene_148	+	0.62265
56	Gene_1	Gene_149	+	0.536267
57	Gene_1	Gene_154	+	0.704563
58	Gene_1	Gene_160	+	0.41335
59	Gene_1	Gene_180	+	0.31374
60	Gene_1	Gene_188	+	0.381041
61	Gene_1	Gene_192	+	0.372152
62	Gene_1	Gene_200	+	0.424593
63	Gene_2	Gene_3	+	0.310759
64	Gene_2	Gene_4	+	0.66571
65	Gene_2	Gene_5	+	0.389837
66	Gene_2	Gene_7	+	0.338926
67	Gene_2	Gene_8	+	0.298657
68	Gene_2	Gene_10	+	0.652765
69	Gene_2	Gene_13	+	0.495862
70	Gene_2	Gene_14	+	0.260795
71	Gene_2	Gene_17	+	0.304711
72	Gene_2	Gene_21	+	0.2878
73	Gene_2	Gene_22	+	0.259475
74	Gene_2	Gene_23	+	0.353517
75	Gene_2	Gene_34	+	0.273785
76	Gene_2	Gene_37	+	0.38276
77	Gene_2	Gene_44	-	0.29566
78	Gene_2	Gene_51	+	0.250256
79	Gene_2	Gene_55	-	0.262238
80	Gene_2	Gene_61	+	0.376781
81	Gene_2	Gene_66	+	0.598183
82	Gene_2	Gene_67	+	0.421253
83	Gene_2	Gene_69	+	0.36462
84	Gene_2	Gene_70	+	0.285136
85	Gene_2	Gene_71	+	0.448859
86	Gene_2	Gene_75	+	0.566358
87	Gene_2	Gene_78	+	0.320567
88	Gene_2	Gene_79	+	0.350802
89	Gene_2	Gene_80	+	0.514432
90	Gene_2	Gene_81	+	0.534128
91	Gene_2	Gene_82	+	0.263549
92	Gene_2	Gene_83	+	0.633753
93	Gene_2	Gene_84	+	0.414198
94	Gene_2	Gene_85	+	0.474891
95	Gene_2	Gene_86	+	0.363279
96	Gene_2	Gene_91	+	0.259735
97	Gene_2	Gene_96	+	0.265658
98	Gene_2	Gene_99	+	0.26751
99	Gene_2	Gene_106	+	0.341671
100	Gene_2	Gene_108	+	0.489995
101	Gene_2	Gene_111	-	0.290699
102	Gene_2	Gene_112	+	0.371092
103	Gene_2	Gene_115	+	0.263497
104	Gene_2	Gene_121	+	0.425659
105	Gene_2	Gene_125	-	0.338579
106	Gene_2	Gene_131	-	0.265623
107	Gene_2	Gene_137	-	0.303092
108	Gene_2	Gene_138	-	0.302532
109	Gene_2	Gene_139	+	0.319294
110	Gene_2	Gene_140	+	0.561218
111	Gene_2	Gene_141	+	0.49309
112	Gene_2	Gene_142	+	0.648046
113	Gene_2	Gene_143	+	0.447745
114	Gene_2	Gene_150	+	0.613256
115	Gene_2	Gene_152	+	0.25778
116	Gene_2	Gene_161	+	0.633271
117	Gene_2	Gene_162	+	0.51982
118	Gene_2	Gene_163	+	0.60036
119	Gene_2	Gene_164	+	0.601543
120	Gene_2	Gene_165	+	0.460253
121	Gene_2	Gene_166	+	0.58966
122	Gene_2	Gene_167	+	0.647881
123	Gene_2	Gene_168	+	0.399887
124	Gene_2	Gene_169	+	0.430155
125	Gene_2	Gene_170	+	0.551346
126	Gene_2	Gene_171	+	0.662333
127	Gene_2	Gene_172	+	0.57196
128	Gene_2	Gene_173	+	0.329233
129	Gene_2	Gene_174	+	0.293455
130	Gene_2	Gene_176	+	0.331164
131	Gene_2	Gene_179	+	0.5042
132	Gene_2	Gene_182	+	0.465314
133	Gene_2	Gene_183	+	0.529341
134	Gene_2	Gene_184	+	0.432369
135	Gene_2	Gene_185	+	0.606748
136	Gene_2	Gene_186	+	0.587664
137	Gene_2	Gene_187	+	0.686067
138	Gene_2	Gene_193	+	0.257752
139	Gene_2	Gene_196	+	0.520619
140	Gene_3	Gene_4	+	0.394031
141	Gene_3	Gene_5	+	0.376418
142	Gene_3	Gene_9	+	0.255064
143	Gene_3	Gene_10	+	0.399934
144	Gene_3	Gene_13	+	0.364888
145	Gene_3	Gene_14	+	0.258977
146	Gene_3	Gene_15	+	0.313401
147	Gene_3	Gene_22	+	0.391538
148	Gene_3	Gene_23	+	0.384852
149	Gene_3	Gene_29	+	0.280987
150	Gene_3	Gene_31	+	0.252625
151	Gene_3	Gene_32	+	0.297274
152	Gene_3	Gene_33	+	0.30428
153	Gene_3	Gene_34	+	0.266291
154	Gene_3	Gene_41	+	0.26603
155	Gene_3	Gene_42	+	0.303817
156	Gene_3	Gene_43	+	0.265058
157	Gene_3	Gene_65	+	0.423372
158	Gene_3	Gene_66	+	0.462424
159	Gene_3	Gene_68	+	0.29106
160	Gene_3	Gene_69	+	0.384641
161	Gene_3	Gene_70	+	0.396676
162	Gene_3	Gene_71	+	0.35019
163	Gene_3	Gene_72	+	0.328703
164	Gene_3	Gene_75	+	0.409421
165	Gene_3	Gene_76	+	0.313539
166	Gene_3	Gene_77	+	0.370807
167	Gene_3	Gene_78	+	0.275227
168	Gene_3	Gene_79	+	0.293128
169	Gene_3	Gene_80	+	0.343336
170	Gene_3	Gene_81	+	0.317593
171	Gene_3	Gene_83	+	0.372528
172	Gene_3	Gene_84	+	0.314886
173	Gene_3	Gene_85	+	0.406129
174	Gene_3	Gene_88	+	0.284521
175	Gene_3	Gene_98	+	0.253709
176	Gene_3	Gene_104	+	0.332987
177	Gene_3	Gene_106	+	0.32563
178	Gene_3	Gene_108	+	0.351346
179	Gene_3	Gene_115	+	0.296625
180	Gene_3	Gene_121	+	0.274196
181	Gene_3	Gene_136	+	0.250699
182	Gene_3	Gene_139	+	0.471808
183	Gene_3	Gene_140	+	0.521321
184	Gene_3	Gene_142	+	0.399943
185	Gene_3	Gene_147	+	0.29654
186	Gene_3	Gene_150	+	0.37166
187	Gene_3	Gene_155	+	0.27784
188	Gene_3	Gene_161	+	0.422202
189	Gene_3	Gene_162	+	0.400899
190	Gene_3	Gene_163	+	0.403652
191	Gene_3	Gene_164	+	0.42207
192	Gene_3	Gene_165	+	0.371767
193	Gene_3	Gene_166	+	0.429317
194	Gene_3	Gene_167	+	0.371669
195	Gene_3	Gene_168	+	0.296006
196	Gene_3	Gene_169	+	0.292045
197	Gene_3	Gene_170	+	0.342472
198	Gene_3	Gene_171	+	0.470417
199	Gene_3	Gene_172	+	0.42521
200	Gene_3	Gene_173	+	0.258094
201	Gene_3	Gene_174	+	0.449887
202	Gene_3	Gene_175	+	0.353341
203	Gene_3	Gene_177	+	0.338407
204	Gene_3	Gene_179	+	0.378331
205	Gene_3	Gene_180	+	0.286785
206	Gene_3	Gene_181	+	0.275057
207	Gene_3	Gene_183	+	0.433124
208	Gene_3	Gene_184	+	0.492166
209	Gene_3	Gene_185	+	0.401797
210	Gene_3	Gene_186	+	0.425128
211	Gene_3	Gene_187	+	0.460432
212	Gene_3	Gene_188	+	0.359852
213	Gene_3	Gene_190	+	0.361993
214	Gene_3	Gene_193	+	0.406024
215	Gene_3	Gene_196	+	0.327422
216	Gene_3	Gene_197	+	0.253151
217	Gene_4	Gene_5	+	0.506792
218	Gene_4	Gene_7	+	0.300069
219	Gene_4	Gene_10	+	0.910318
220	Gene_4	Gene_13	+	0.71936
221	Gene_4	Gene_14	+	0.391332
222	Gene_4	Gene_17	+	0.409956
223	Gene_4	Gene_21	+	0.444297
224	Gene_4	Gene_22	+	0.413629
225	Gene_4	Gene_23	+	0.567966
226	Gene_4	Gene_34	+	0.339169
227	Gene_4	Gene_37	+	0.494367
228	Gene_4	Gene_41	+	0.270664
229	Gene_4	Gene_42	+	0.372924
230	Gene_4	Gene_44	-	0.379533
231	Gene_4	Gene_51	+	0.332093
232	Gene_4	Gene_55	-	0.370226
233	Gene_4	Gene_58	+	0.280301
234	Gene_4	Gene_59	+	0.294731
235	Gene_4	Gene_60	+	0.263969
236	Gene_4	Gene_61	+	0.347124
237	Gene_4	Gene_65	+	0.348964
238	Gene_4	Gene_66	+	0.803853
239	Gene_4	Gene_67	+	0.455604
240	Gene_4	Gene_68	+	0.272799
241	Gene_4	Gene_69	+	0.50412
242	Gene_4	Gene_70	+	0.316711
243	Gene_4	Gene_71	+	0.651679
244	Gene_4	Gene_75	+	0.82229
245	Gene_4	Gene_78	+	0.383763
246	Gene_4	Gene_79	+	0.515971
247	Gene_4	Gene_80	+	0.785551
248	Gene_4	Gene_81	+	0.821072
249	Gene_4	Gene_82	+	0.380499
250	Gene_4	Gene_83	+	0.903884
251	Gene_4	Gene_84	+	0.59167
252	Gene_4	Gene_85	+	0.567574
253	Gene_4	Gene_86	+	0.522465
254	Gene_4	Gene_88	+	0.284359
255	Gene_4	Gene_89	+	0.276138
256	Gene_4	Gene_90	+	0.252473
257	Gene_4	Gene_92	+	0.258661
258	Gene_4	Gene_99	+	0.273362
259	Gene_4	Gene_104	+	0.272245
260	Gene_4	Gene_106	+	0.432493
261	Gene_4	Gene_108	+	0.747658
262	Gene_4	Gene_111	-	0.321489
263	Gene_4	Gene_112	+	0.286351
264	Gene_4	Gene_113	+	0.256436
265	Gene_4	Gene_115	+	0.440213
266	Gene_4	Gene_121	+	0.523797
267	Gene_4	Gene_125	-	0.383104
268	Gene_4	Gene_131	-	0.325544
269	Gene_4	Gene_135	-	0.263061
270	Gene_4	Gene_137	-	0.384976
271	Gene_4	Gene_138	-	0.340365
272	Gene_4	Gene_139	+	0.4915
273	Gene_4	Gene_140	+	0.791162
274	Gene_4	Gene_141	+	0.628298
275	Gene_4	Gene_142	+	0.941149
276	Gene_4	Gene_143	+	0.490091
277	Gene_4	Gene_144	+	0.288552
278	Gene_4	Gene_145	+	0.311224
279	Gene_4	Gene_147	+	0.276501
280	Gene_4	Gene_150	+	0.803278
281	Gene_4	Gene_152	+	0.358847
282	Gene_4	Gene_161	+	0.849869
283	Gene_4	Gene_162	+	0.706221
284	Gene_4	Gene_163	+	0.856722
285	Gene_4	Gene_164	+	0.846198
286	Gene_4	Gene_165	+	0.500205
287	Gene_4	Gene_166	+	0.830773
288	Gene_4	Gene_167	+	0.921792
289	Gene_4	Gene_168	+	0.607787
290	Gene_4	Gene_169	+	0.644048
291	Gene_4	Gene_170	+	0.852856
292	Gene_4	Gene_171	+	0.824874
293	Gene_4	Gene_172	+	0.832813
294	Gene_4	Gene_173	+	0.594123
295	Gene_4	Gene_174	+	0.434481
296	Gene_4	Gene_176	+	0.365394
297	Gene_4	Gene_179	+	0.547131
298	Gene_4	Gene_182	+	0.639571
299	Gene_4	Gene_183	+	0.806919
300	Gene_4	Gene_184	+	0.603545
301	Gene_4	Gene_185	+	0.873483
302	Gene_4	Gene_186	+	0.819553
303	Gene_4	Gene_187	+	0.914578
304	Gene_4	Gene_188	+	0.455216
305	Gene_4	Gene_190	+	0.266958
306	Gene_4	Gene_193	+	0.255585
307	Gene_4	Gene_196	+	0.769855
308	Gene_4	Gene_200	+	0.275867
309	Gene_5	Gene_6	+	0.284976
310	Gene_5	Gene_7	+	0.487749
311	Gene_5	Gene_8	+	0.256487
312	Gene_5	Gene_9	+	0.304748
313	Gene_5	Gene_10	+	0.571506
314	Gene_5	Gene_11	+	0.396339
315	Gene_5	Gene_12	+	0.311103
316	Gene_5	Gene_13	+	0.500877
317	Gene_5	Gene_14	+	0.394039
318	Gene_5	Gene_15	+	0.397595
319	Gene_5	Gene_16	+	0.34949
320	Gene_5	Gene_17	+	0.333363
321	Gene_5	Gene_18	+	0.262279
322	Gene_5	Gene_21	+	0.267145
323	Gene_5	Gene_22	+	0.479827
324	Gene_5	Gene_23	+	0.561411
325	Gene_5	Gene_29	+	0.386029
326	Gene_5	Gene_31	+	0.352062
327	Gene_5	Gene_32	+	0.411825
328	Gene_5	Gene_33	+	0.42235
329	Gene_5	Gene_34	+	0.335917
330	Gene_5	Gene_37	+	0.285708
331	Gene_5	Gene_38	+	0.306159
332	Gene_5	Gene_41	+	0.329325
333	Gene_5	Gene_42	+	0.312885
334	Gene_5	Gene_51	+	0.316026
335	Gene_5	Gene_66	+	0.521043
336	Gene_5	Gene_67	+	0.325004
337	Gene_5	Gene_68	+	0.272148
338	Gene_5	Gene_69	+	0.406587
339	Gene_5	Gene_71	+	0.392035
340	Gene_5	Gene_75	+	0.576923
341	Gene_5	Gene_78	+	0.398068
342	Gene_5	Gene_79	+	0.320509
343	Gene_5	Gene_80	+	0.476375
344	Gene_5	Gene_81	+	0.414001
345	Gene_5	Gene_82	+	0.328605
346	Gene_5	Gene_83	+	0.411914
347	Gene_5	Gene_84	+	0.466804
348	Gene_5	Gene_86	+	0.289147
349	Gene_5	Gene_87	+	0.298718
350	Gene_5	Gene_88	+	0.343026
351	Gene_5	Gene_89	+	0.278257
352	Gene_5	Gene_90	+	0.253535
353	Gene_5	Gene_91	+	0.343307
354	Gene_5	Gene_100	+	0.278881
355	Gene_5	Gene_102	+	0.256014
356	Gene_5	Gene_103	+	0.301671
357	Gene_5	Gene_106	+	0.440729
358	Gene_5	Gene_108	+	0.48113
359	Gene_5	Gene_111	-	0.355582
360	Gene_5	Gene_115	+	0.412024
361	Gene_5	Gene_121	+	0.446724
362	Gene_5	Gene_122	+	0.318948
363	Gene_5	Gene_123	+	0.312583
364	Gene_5	Gene_125	-	0.271086
365	Gene_5	Gene_136	+	0.289683
366	Gene_5	Gene_140	+	0.411003
367	Gene_5	Gene_141	+	0.425328
368	Gene_5	Gene_142	+	0.461045
369	Gene_5	Gene_143	+	0.50421
370	Gene_5	Gene_144	+	0.253667
371	Gene_5	Gene_147	+	0.308658
372	Gene_5	Gene_150	+	0.450745
373	Gene_5	Gene_151	+	0.355743
374	Gene_5	Gene_155	+	0.304031
375	Gene_5	Gene_161	+	0.541841
376	Gene_5	Gene_162	+	0.57523
377	Gene_5	Gene_163	+	0.56333
378	Gene_5	Gene_164	+	0.583277
379	Gene_5	Gene_165	+	0.363291
380	Gene_5	Gene_166	+	0.599552
381	Gene_5	Gene_167	+	0.507831
382	Gene_5	Gene_168	+	0.34332
383	Gene_5	Gene_169	+	0.340111
384	Gene_5	Gene_170	+	0.534168
385	Gene_5	Gene_171	+	0.463827
386	Gene_5	Gene_172	+	0.549127
387	Gene_5	Gene_174	+	0.466098
388	Gene_5	Gene_175	+	0.421522
389	Gene_5	Gene_176	+	0.328529
390	Gene_5	Gene_179	+	0.357017
391	Gene_5	Gene_182	+	0.34796
392	Gene_5	Gene_183	+	0.483714
393	Gene_5	Gene_184	+	0.40244
394	Gene_5	Gene_185	+	0.54827
395	Gene_5	Gene_186	+	0.534882
396	Gene_5	Gene_187	+	0.525399
397	Gene_5	Gene_188	+	0.367131
398	Gene_5	Gene_196	+	0.550184
399	Gene_6	Gene_9	+	0.370894
400	Gene_6	Gene_11	+	0.359991
401	Gene_6	Gene_12	+	0.379095
402	Gene_6	Gene_14	+	0.37217
403	Gene_6	Gene_15	+	0.338734
404	Gene_6	Gene_16	+	0.391388
405	Gene_6	Gene_18	+	0.358756
406	Gene_6	Gene_22	+	0.261235
407	Gene_6	Gene_26	+	0.379061
408	Gene_6	Gene_27	+	0.395228
409	Gene_6	Gene_28	+	0.374709
410	Gene_6	Gene_29	+	0.498949
411	Gene_6	Gene_30	+	0.434755
412	Gene_6	Gene_31	+	0.377959
413	Gene_6	Gene_32	+	0.318296
414	Gene_6	Gene_33	+	0.409823
415	Gene_6	Gene_42	+	0.253301
416	Gene_6	Gene_46	+	0.375836
417	Gene_6	Gene_49	+	0.260535
418	Gene_6	Gene_50	+	0.330981
419	Gene_6	Gene_56	+	0.362574
420	Gene_6	Gene_57	+	0.32762
421	Gene_6	Gene_60	+	0.341825
422	Gene_6	Gene_63	+	0.268238
423	Gene_6	Gene_76	+	0.293531
424	Gene_6	Gene_87	+	0.254077
425	Gene_6	Gene_88	+	0.33939
426	Gene_6	Gene_90	+	0.32755
427	Gene_6	Gene_95	+	0.249509
428	Gene_6	Gene_96	+	0.303281
429	Gene_6	Gene_100	+	0.297644
430	Gene_6	Gene_101	+	0.34916
431	Gene_6	Gene_102	+	0.368676
432	Gene_6	Gene_103	+	0.35367
433	Gene_6	Gene_105	+	0.247646
434	Gene_6	Gene_117	+	0.310721
435	Gene_6	Gene_118	+	0.26322
436	Gene_6	Gene_123	+	0.336505
437	Gene_6	Gene_124	+	0.432014
438	Gene_6	Gene_129	+	0.315315
439	Gene_6	Gene_146	+	0.274221
440	Gene_6	Gene_151	+	0.326407
441	Gene_6	Gene_154	+	0.25268
442	Gene_6	Gene_156	+	0.253296
443	Gene_6	Gene_165	+	0.251166
444	Gene_6	Gene_176	+	0.251674
445	Gene_6	Gene_180	+	0.254125
446	Gene_6	Gene_192	+	0.306762
447	Gene_6	Gene_197	+	0.251339
448	Gene_7	Gene_8	+	0.253416
449	Gene_7	Gene_9	+	0.344813
450	Gene_7	Gene_10	+	0.321676
451	Gene_7	Gene_11	+	0.258756
452	Gene_7	Gene_12	+	0.302742
453	Gene_7	Gene_13	+	0.330407
454	Gene_7	Gene_14	+	0.456652
455	Gene_7	Gene_15	+	0.400425
456	Gene_7	Gene_16	+	0.307229
457	Gene_7	Gene_17	+	0.263259
458	Gene_7	Gene_18	+	0.351783
459	Gene_7	Gene_21	+	0.276625
460	Gene_7	Gene_22	+	0.333526
461	Gene_7	Gene_23	+	0.355521
462	Gene_7	Gene_24	+	0.36871
463	Gene_7	Gene_28	+	0.274905
464	Gene_7	Gene_29	+	0.253158
465	Gene_7	Gene_32	+	0.517812
466	Gene_7	Gene_33	+	0.315213
467	Gene_7	Gene_34	+	0.294526
468	Gene_7	Gene_51	+	0.287524
469	Gene_7	Gene_57	+	0.279993
470	Gene_7	Gene_63	+	0.26347
471	Gene_7	Gene_64	+	0.289548
472	Gene_7	Gene_65	+	0.283766
473	Gene_7	Gene_66	+	0.349896
474	Gene_7	Gene_68	+	0.261902
475	Gene_7	Gene_69	+	0.314728
476	Gene_7	Gene_75	+	0.298791
477	Gene_7	Gene_77	+	0.261724
478	Gene_7	Gene_78	+	0.287076
479	Gene_7	Gene_80	+	0.359089
480	Gene_7	Gene_81	+	0.269156
481	Gene_7	Gene_83	+	0.249049
482	Gene_7	Gene_84	+	0.325603
483	Gene_7	Gene_87	+	0.369103
484	Gene_7	Gene_88	+	0.37095
485	Gene_7	Gene_91	+	0.286724
486	Gene_7	Gene_92	+	0.28063
487	Gene_7	Gene_98	+	0.263133
488	Gene_7	Gene_100	+	0.37644
489	Gene_7	Gene_103	+	0.368839
490	Gene_7	Gene_106	+	0.309317
491	Gene_7	Gene_115	+	0.304406
492	Gene_7	Gene_121	+	0.257287
493	Gene_7	Gene_122	+	0.29448
494	Gene_7	Gene_123	+	0.320924
495	Gene_7	Gene_129	+	0.275142
496	Gene_7	Gene_130	+	0.294473
497	Gene_7	Gene_133	+	0.26037
498	Gene_7	Gene_136	+	0.321576
499	Gene_7	Gene_142	+	0.267501
500	Gene_7	Gene_143	+	0.400858
501	Gene_7	Gene_150	+	0.273215
502	Gene_7	Gene_151	+	0.410843
503	Gene_7	Gene_155	+	0.247301
504	Gene_7	Gene_160	+	0.307345
505	Gene_7	Gene_161	+	0.323855
506	Gene_7	Gene_162	+	0.337014
507	Gene_7	Gene_163	+	0.330596
508	Gene_7	Gene_164	+	0.321926
509	Gene_7	Gene_166	+	0.333725
510	Gene_7	Gene_167	+	0.27693
511	Gene_7	Gene_169	+	0.298565
512	Gene_7	Gene_171	+	0.252158
513	Gene_7	Gene_172	+	0.36928
514	Gene_7	Gene_176	+	0.371905
515	Gene_7	Gene_179	+	0.315583
516	Gene_7	Gene_183	+	0.252367
517	Gene_7	Gene_185	+	0.303766
518	Gene_7	Gene_186	+	0.330577
519	Gene_7	Gene_187	+	0.347226
520	Gene_7	Gene_196	+	0.350393
521	Gene_8	Gene_14	+	0.484768
522	Gene_8	Gene_15	+	0.316155
523	Gene_8	Gene_19	+	0.262245
524	Gene_8	Gene_27	+	0.287875
525	Gene_8	Gene_29	+	0.282868
526	Gene_8	Gene_32	+	0.316981
527	Gene_8	Gene_41	+	0.327642
528	Gene_8	Gene_42	+	0.343009
529	Gene_8	Gene_43	+	0.358825
530	Gene_8	Gene_48	+	0.473464
531	Gene_8	Gene_51	+	0.310924
532	Gene_8	Gene_53	+	0.362844
533	Gene_8	Gene_57	+	0.447978
534	Gene_8	Gene_58	+	0.332432
535	Gene_8	Gene_60	+	0.2546
536	Gene_8	Gene_61	+	0.361291
537	Gene_8	Gene_63	+	0.273695
538	Gene_8	Gene_65	+	0.27864
539	Gene_8	Gene_66	+	0.26079
540	Gene_8	Gene_69	+	0.377895
541	Gene_8	Gene_87	+	0.411228
542	Gene_8	Gene_88	+	0.322412
543	Gene_8	Gene_89	+	0.253527
544	Gene_8	Gene_91	+	0.444061
545	Gene_8	Gene_92	+	0.316817
546	Gene_8	Gene_95	+	0.290952
547	Gene_8	Gene_96	+	0.35744
548	Gene_8	Gene_97	+	0.28967
549	Gene_8	Gene_98	+	0.311742
550	Gene_8	Gene_99	+	0.465225
551	Gene_8	Gene_100	+	0.39111
552	Gene_8	Gene_101	+	0.352849
553	Gene_8	Gene_102	+	0.269444
554	Gene_8	Gene_103	+	0.325936
555	Gene_8	Gene_105	+	0.352472
556	Gene_8	Gene_117	+	0.293405
557	Gene_8	Gene_118	+	0.329594
558	Gene_8	Gene_120	+	0.61124
559	Gene_8	Gene_122	+	0.291856
560	Gene_8	Gene_123	+	0.280078
561	Gene_8	Gene_129	+	0.480013
562	Gene_8	Gene_130	+	0.392898
563	Gene_8	Gene_134	+	0.368078
564	Gene_8	Gene_144	+	0.293528
565	Gene_8	Gene_160	+	0.267289
566	Gene_8	Gene_174	+	0.258668
567	Gene_8	Gene_176	+	0.333324
568	Gene_8	Gene_177	+	0.313706
569	Gene_8	Gene_178	+	0.340455
570	Gene_8	Gene_180	+	0.273313
571	Gene_8	Gene_188	+	0.269322
572	Gene_8	Gene_190	+	0.331988
573	Gene_9	Gene_11	+	0.314965
574	Gene_9	Gene_12	+	0.264074
575	Gene_9	Gene_14	+	0.284652
576	Gene_9	Gene_15	+	0.428879
577	Gene_9	Gene_16	+	0.387246
578	Gene_9	Gene_18	+	0.31592
579	Gene_9	Gene_20	+	0.25615
580	Gene_9	Gene_22	+	0.286568
581	Gene_9	Gene_25	+	0.296283
582	Gene_9	Gene_26	+	0.367484
583	Gene_9	Gene_28	+	0.491244
584	Gene_9	Gene_29	+	0.372174
585	Gene_9	Gene_30	+	0.302866
586	Gene_9	Gene_31	+	0.251803
587	Gene_9	Gene_32	+	0.43749
588	Gene_9	Gene_33	+	0.316485
589	Gene_9	Gene_36	+	0.256453
590	Gene_9	Gene_65	+	0.307668
591	Gene_9	Gene_67	+	0.258169
592	Gene_9	Gene_68	+	0.267504
593	Gene_9	Gene_69	+	0.276718
594	Gene_9	Gene_73	+	0.263915
595	Gene_9	Gene_74	+	0.342172
596	Gene_9	Gene_78	+	0.299989
597	Gene_9	Gene_79	+	0.290424
598	Gene_9	Gene_82	+	0.329841
599	Gene_9	Gene_84	+	0.302888
600	Gene_9	Gene_87	+	0.280885
601	Gene_9	Gene_88	+	0.3541
602	Gene_9	Gene_91	+	0.252446
603	Gene_9	Gene_98	+	0.279005
604	Gene_9	Gene_100	+	0.31054
605	Gene_9	Gene_102	+	0.25681
606	Gene_9	Gene_103	+	0.295386
607	Gene_9	Gene_105	+	0.274348
608	Gene_9	Gene_123	+	0.363106
609	Gene_9	Gene_143	+	0.260026
610	Gene_9	Gene_151	+	0.379617
611	Gene_9	Gene_163	+	0.260862
612	Gene_9	Gene_165	+	0.363605
613	Gene_9	Gene_174	+	0.277007
614	Gene_9	Gene_175	+	0.265833
615	Gene_9	Gene_179	+	0.27519
616	Gene_9	Gene_184	+	0.254934
617	Gene_9	Gene_188	+	0.312675
618	Gene_9	Gene_193	+	0.255838
619	Gene_10	Gene_11	+	0.262045
620	Gene_10	Gene_13	+	0.785393
621	Gene_10	Gene_14	+	0.383979
622	Gene_10	Gene_17	+	0.401506
623	Gene_10	Gene_21	+	0.436093
624	Gene_10	Gene_22	+	0.473928
625	Gene_10	Gene_23	+	0.706629
626	Gene_10	Gene_31	+	0.252314
627	Gene_10	Gene_33	+	0.252178
628	Gene_10	Gene_34	+	0.410126
629	Gene_10	Gene_37	+	0.464002
630	Gene_10	Gene_38	+	0.291328
631	Gene_10	Gene_41	+	0.352648
632	Gene_10	Gene_42	+	0.322002
633	Gene_10	Gene_44	-	0.273343
634	Gene_10	Gene_47	-	0.254544
635	Gene_10	Gene_51	+	0.38428
636	Gene_10	Gene_55	-	0.402048
637	Gene_10	Gene_61	+	0.319167
638	Gene_10	Gene_65	+	0.366217
639	Gene_10	Gene_66	+	0.797552
640	Gene_10	Gene_67	+	0.484347
641	Gene_10	Gene_68	+	0.36459
642	Gene_10	Gene_69	+	0.564929
643	Gene_10	Gene_70	+	0.368531
644	Gene_10	Gene_71	+	0.693669
645	Gene_10	Gene_75	+	0.933993
646	Gene_10	Gene_78	+	0.485965
647	Gene_10	Gene_79	+	0.549031
648	Gene_10	Gene_80	+	0.786539
649	Gene_10	Gene_81	+	0.728013
650	Gene_10	Gene_82	+	0.433629
651	Gene_10	Gene_83	+	0.815145
652	Gene_10	Gene_84	+	0.637016
653	Gene_10	Gene_85	+	0.541593
654	Gene_10	Gene_86	+	0.614288
655	Gene_10	Gene_88	+	0.250451
656	Gene_10	Gene_99	+	0.289403
657	Gene_10	Gene_104	+	0.2894
658	Gene_10	Gene_106	+	0.58967
659	Gene_10	Gene_108	+	0.722134
660	Gene_10	Gene_111	-	0.409606
661	Gene_10	Gene_112	+	0.31324
662	Gene_10	Gene_115	+	0.523055
663	Gene_10	Gene_121	+	0.593331
664	Gene_10	Gene_125	-	0.371203
665	Gene_10	Gene_131	-	0.377773
666	Gene_10	Gene_137	-	0.421312
667	Gene_10	Gene_138	-	0.323682
668	Gene_10	Gene_139	+	0.373483
669	Gene_10	Gene_140	+	0.732273
670	Gene_10	Gene_141	+	0.630083
671	Gene_10	Gene_142	+	0.887844
672	Gene_10	Gene_143	+	0.511392
673	Gene_10	Gene_144	+	0.286017
674	Gene_10	Gene_147	+	0.274327
675	Gene_10	Gene_150	+	0.817355
676	Gene_10	Gene_152	+	0.325212
677	Gene_10	Gene_155	+	0.318636
678	Gene_10	Gene_161	+	0.884617
679	Gene_10	Gene_162	+	0.869712
680	Gene_10	Gene_163	+	0.879377
681	Gene_10	Gene_164	+	0.922157
682	Gene_10	Gene_165	+	0.566475
683	Gene_10	Gene_166	+	0.913855
684	Gene_10	Gene_167	+	0.918832
685	Gene_10	Gene_168	+	0.589199
686	Gene_10	Gene_169	+	0.641088
687	Gene_10	Gene_170	+	0.843831
688	Gene_10	Gene_171	+	0.88602
689	Gene_10	Gene_172	+	0.845038
690	Gene_10	Gene_173	+	0.439029
691	Gene_10	Gene_174	+	0.513967
692	Gene_10	Gene_175	+	0.308188
693	Gene_10	Gene_176	+	0.347253
694	Gene_10	Gene_179	+	0.563488
695	Gene_10	Gene_182	+	0.697876
696	Gene_10	Gene_183	+	0.849994
697	Gene_10	Gene_184	+	0.651054
698	Gene_10	Gene_185	+	0.846875
699	Gene_10	Gene_186	+	0.886082
700	Gene_10	Gene_187	+	0.880953
701	Gene_10	Gene_188	+	0.423061
702	Gene_10	Gene_190	+	0.251199
703	Gene_10	Gene_193	+	0.344138
704	Gene_10	Gene_196	+	0.846451
705	Gene_11	Gene_12	+	0.374594
706	Gene_11	Gene_13	+	0.285355
707	Gene_11	Gene_14	+	0.451763
708	Gene_11	Gene_15	+	0.311959
709	Gene_11	Gene_16	+	0.250477
710	Gene_11	Gene_17	+	0.251932
711	Gene_11	Gene_18	+	0.434302
712	Gene_11	Gene_22	+	0.456259
713	Gene_11	Gene_23	+	0.380298
714	Gene_11	Gene_25	+	0.322903
715	Gene_11	Gene_26	+	0.31077
716	Gene_11	Gene_29	+	0.317294
717	Gene_11	Gene_30	+	0.487195
718	Gene_11	Gene_31	+	0.701883
719	Gene_11	Gene_40	+	0.284675
720	Gene_11	Gene_42	+	0.283684
721	Gene_11	Gene_50	+	0.284482
722	Gene_11	Gene_51	+	0.356719
723	Gene_11	Gene_53	+	0.333957
724	Gene_11	Gene_54	+	0.28722
725	Gene_11	Gene_66	+	0.266706
726	Gene_11	Gene_75	+	0.266387
727	Gene_11	Gene_78	+	0.264607
728	Gene_11	Gene_79	+	0.271884
729	Gene_11	Gene_82	+	0.271899
730	Gene_11	Gene_99	+	0.281488
731	Gene_11	Gene_106	+	0.330928
732	Gene_11	Gene_121	+	0.300791
733	Gene_11	Gene_123	+	0.310364
734	Gene_11	Gene_143	+	0.285998
735	Gene_11	Gene_151	+	0.387101
736	Gene_11	Gene_162	+	0.356692
737	Gene_11	Gene_164	+	0.248428
738	Gene_11	Gene_166	+	0.261019
739	Gene_11	Gene_174	+	0.314296
740	Gene_11	Gene_176	+	0.279615
741	Gene_11	Gene_179	+	0.251736
742	Gene_11	Gene_180	+	0.260869
743	Gene_11	Gene_184	+	0.309809
744	Gene_11	Gene_196	+	0.292459
745	Gene_12	Gene_14	+	0.402729
746	Gene_12	Gene_15	+	0.353061
747	Gene_12	Gene_18	+	0.453616
748	Gene_12	Gene_21	+	0.310921
749	Gene_12	Gene_22	+	0.316339
750	Gene_12	Gene_28	+	0.36323
751	Gene_12	Gene_29	+	0.397695
752	Gene_12	Gene_30	+	0.395205
753	Gene_12	Gene_31	+	0.284354
754	Gene_12	Gene_32	+	0.360224
755	Gene_12	Gene_46	+	0.263946
756	Gene_12	Gene_49	+	0.274817
757	Gene_12	Gene_66	+	0.273933
758	Gene_12	Gene_79	+	0.25634
759	Gene_12	Gene_84	+	0.26055
760	Gene_12	Gene_88	+	0.304585
761	Gene_12	Gene_90	+	0.314063
762	Gene_12	Gene_100	+	0.271119
763	Gene_12	Gene_102	+	0.303011
764	Gene_12	Gene_103	+	0.260788
765	Gene_12	Gene_106	+	0.26592
766	Gene_12	Gene_113	+	0.27141
767	Gene_12	Gene_115	+	0.255406
768	Gene_12	Gene_134	+	0.295558
769	Gene_12	Gene_147	+	0.299009
770	Gene_12	Gene_149	+	0.247948
771	Gene_12	Gene_151	+	0.3201
772	Gene_12	Gene_153	+	0.277315
773	Gene_12	Gene_159	+	0.268606
774	Gene_12	Gene_162	+	0.277446
775	Gene_12	Gene_175	+	0.254937
776	Gene_12	Gene_176	+	0.251128
777	Gene_12	Gene_181	+	0.269473
778	Gene_12	Gene_184	+	0.276736
779	Gene_12	Gene_188	+	0.260726
780	Gene_13	Gene_14	+	0.449301
781	Gene_13	Gene_15	+	0.251607
782	Gene_13	Gene_17	+	0.381843
783	Gene_13	Gene_21	+	0.356805
784	Gene_13	Gene_22	+	0.452432
785	Gene_13	Gene_23	+	0.703017
786	Gene_13	Gene_31	+	0.294486
787	Gene_13	Gene_32	+	0.252463
788	Gene_13	Gene_34	+	0.357159
789	Gene_13	Gene_37	+	0.436726
790	Gene_13	Gene_38	+	0.326126
791	Gene_13	Gene_41	+	0.387261
792	Gene_13	Gene_42	+	0.341038
793	Gene_13	Gene_51	+	0.412855
794	Gene_13	Gene_55	-	0.260896
795	Gene_13	Gene_65	+	0.362759
796	Gene_13	Gene_66	+	0.614792
797	Gene_13	Gene_67	+	0.491328
798	Gene_13	Gene_68	+	0.284936
799	Gene_13	Gene_69	+	0.47926
800	Gene_13	Gene_70	+	0.404454
801	Gene_13	Gene_71	+	0.589525
802	Gene_13	Gene_75	+	0.771189
803	Gene_13	Gene_77	+	0.289743
804	Gene_13	Gene_78	+	0.369174
805	Gene_13	Gene_79	+	0.435921
806	Gene_13	Gene_80	+	0.632191
807	Gene_13	Gene_81	+	0.604753
808	Gene_13	Gene_82	+	0.399278
809	Gene_13	Gene_83	+	0.652513
810	Gene_13	Gene_84	+	0.52534
811	Gene_13	Gene_85	+	0.393422
812	Gene_13	Gene_86	+	0.495548
813	Gene_13	Gene_106	+	0.484451
814	Gene_13	Gene_108	+	0.575994
815	Gene_13	Gene_111	-	0.410947
816	Gene_13	Gene_115	+	0.472465
817	Gene_13	Gene_121	+	0.485022
818	Gene_13	Gene_125	-	0.303335
819	Gene_13	Gene_131	-	0.348146
820	Gene_13	Gene_137	-	0.305397
821	Gene_13	Gene_139	+	0.293229
822	Gene_13	Gene_140	+	0.58423
823	Gene_13	Gene_141	+	0.478041
824	Gene_13	Gene_142	+	0.697132
825	Gene_13	Gene_143	+	0.483754
826	Gene_13	Gene_150	+	0.679427
827	Gene_13	Gene_155	+	0.304122
828	Gene_13	Gene_161	+	0.719499
829	Gene_13	Gene_162	+	0.756146
830	Gene_13	Gene_163	+	0.68217
831	Gene_13	Gene_164	+	0.749339
832	Gene_13	Gene_165	+	0.480924
833	Gene_13	Gene_166	+	0.774596
834	Gene_13	Gene_167	+	0.731506
835	Gene_13	Gene_168	+	0.469131
836	Gene_13	Gene_169	+	0.503663
837	Gene_13	Gene_170	+	0.717815
838	Gene_13	Gene_171	+	0.758051
839	Gene_13	Gene_172	+	0.732141
840	Gene_13	Gene_173	+	0.347794
841	Gene_13	Gene_174	+	0.461836
842	Gene_13	Gene_175	+	0.25142
843	Gene_13	Gene_176	+	0.290595
844	Gene_13	Gene_179	+	0.471238
845	Gene_13	Gene_182	+	0.548117
846	Gene_13	Gene_183	+	0.722192
847	Gene_13	Gene_184	+	0.527302
848	Gene_13	Gene_185	+	0.688479
849	Gene_13	Gene_186	+	0.735638
850	Gene_13	Gene_187	+	0.718282
851	Gene_13	Gene_188	+	0.419464
852	Gene_13	Gene_190	+	0.303126
853	Gene_13	Gene_193	+	0.333167
854	Gene_13	Gene_196	+	0.69856
855	Gene_14	Gene_15	+	0.622125
856	Gene_14	Gene_16	+	0.410491
857	Gene_14	Gene_17	+	0.371616
858	Gene_14	Gene_18	+	0.438969
859	Gene_14	Gene_19	+	0.267829
860	Gene_14	Gene_22	+	0.50632
861	Gene_14	Gene_23	+	0.418816
862	Gene_14	Gene_27	+	0.456757
863	Gene_14	Gene_28	+	0.412676
864	Gene_14	Gene_29	+	0.413903
865	Gene_14	Gene_30	+	0.345921
866	Gene_14	Gene_31	+	0.387091
867	Gene_14	Gene_32	+	0.519937
868	Gene_14	Gene_33	+	0.372567
869	Gene_14	Gene_34	+	0.28792
870	Gene_14	Gene_37	+	0.338519
871	Gene_14	Gene_39	+	0.301561
872	Gene_14	Gene_40	+	0.331456
873	Gene_14	Gene_41	+	0.390953
874	Gene_14	Gene_42	+	0.50844
875	Gene_14	Gene_46	+	0.347229
876	Gene_14	Gene_48	+	0.32141
877	Gene_14	Gene_49	+	0.348237
878	Gene_14	Gene_50	+	0.270177
879	Gene_14	Gene_51	+	0.523701
880	Gene_14	Gene_53	+	0.283496
881	Gene_14	Gene_54	+	0.28541
882	Gene_14	Gene_56	+	0.366597
883	Gene_14	Gene_57	+	0.488244
884	Gene_14	Gene_59	+	0.270426
885	Gene_14	Gene_60	+	0.321366
886	Gene_14	Gene_61	+	0.304926
887	Gene_14	Gene_62	+	0.312833
888	Gene_14	Gene_63	+	0.349289
889	Gene_14	Gene_65	+	0.400917
890	Gene_14	Gene_66	+	0.423703
891	Gene_14	Gene_69	+	0.498716
892	Gene_14	Gene_71	+	0.279583
893	Gene_14	Gene_75	+	0.352548
894	Gene_14	Gene_77	+	0.264459
895	Gene_14	Gene_79	+	0.263357
896	Gene_14	Gene_80	+	0.274482
897	Gene_14	Gene_81	+	0.389119
898	Gene_14	Gene_82	+	0.366258
899	Gene_14	Gene_83	+	0.333396
900	Gene_14	Gene_84	+	0.311306
901	Gene_14	Gene_87	+	0.488865
902	Gene_14	Gene_88	+	0.576599
903	Gene_14	Gene_89	+	0.38855
904	Gene_14	Gene_90	+	0.455494
905	Gene_14	Gene_91	+	0.474052
906	Gene_14	Gene_92	+	0.526171
907	Gene_14	Gene_93	+	0.280275
908	Gene_14	Gene_94	+	0.392633
909	Gene_14	Gene_95	+	0.326923
910	Gene_14	Gene_96	+	0.273411
911	Gene_14	Gene_97	+	0.331214
912	Gene_14	Gene_98	+	0.46117
913	Gene_14	Gene_99	+	0.310783
914	Gene_14	Gene_100	+	0.556975
915	Gene_14	Gene_101	+	0.523192
916	Gene_14	Gene_102	+	0.442874
917	Gene_14	Gene_103	+	0.589021
918	Gene_14	Gene_104	+	0.364327
919	Gene_14	Gene_105	+	0.521696
920	Gene_14	Gene_106	+	0.258558
921	Gene_14	Gene_111	-	0.287752
922	Gene_14	Gene_113	+	0.28487
923	Gene_14	Gene_115	+	0.255551
924	Gene_14	Gene_117	+	0.305607
925	Gene_14	Gene_118	+	0.251218
926	Gene_14	Gene_120	+	0.362761
927	Gene_14	Gene_121	+	0.370528
928	Gene_14	Gene_122	+	0.353067
929	Gene_14	Gene_123	+	0.511229
930	Gene_14	Gene_124	+	0.484539
931	Gene_14	Gene_126	+	0.346053
932	Gene_14	Gene_129	+	0.582704
933	Gene_14	Gene_130	+	0.320458
934	Gene_14	Gene_134	+	0.36214
935	Gene_14	Gene_140	+	0.29524
936	Gene_14	Gene_142	+	0.340246
937	Gene_14	Gene_143	+	0.32196
938	Gene_14	Gene_144	+	0.2984
939	Gene_14	Gene_145	+	0.281858
940	Gene_14	Gene_147	+	0.271691
941	Gene_14	Gene_150	+	0.319617
942	Gene_14	Gene_151	+	0.486743
943	Gene_14	Gene_152	+	0.317327
944	Gene_14	Gene_160	+	0.430979
945	Gene_14	Gene_161	+	0.352956
946	Gene_14	Gene_162	+	0.411057
947	Gene_14	Gene_163	+	0.430691
948	Gene_14	Gene_164	+	0.337309
949	Gene_14	Gene_165	+	0.42334
950	Gene_14	Gene_166	+	0.367166
951	Gene_14	Gene_167	+	0.383361
952	Gene_14	Gene_168	+	0.343269
953	Gene_14	Gene_169	+	0.257009
954	Gene_14	Gene_170	+	0.372619
955	Gene_14	Gene_171	+	0.356169
956	Gene_14	Gene_172	+	0.443444
957	Gene_14	Gene_173	+	0.265255
958	Gene_14	Gene_174	+	0.445552
959	Gene_14	Gene_176	+	0.405699
960	Gene_14	Gene_177	+	0.322538
961	Gene_14	Gene_179	+	0.382487
962	Gene_14	Gene_180	+	0.409786
963	Gene_14	Gene_182	+	0.270312
964	Gene_14	Gene_183	+	0.322481
965	Gene_14	Gene_184	+	0.335398
966	Gene_14	Gene_185	+	0.359755
967	Gene_14	Gene_186	+	0.329049
968	Gene_14	Gene_187	+	0.360255
969	Gene_14	Gene_188	+	0.47505
970	Gene_14	Gene_190	+	0.314939
971	Gene_14	Gene_192	+	0.389555
972	Gene_14	Gene_193	+	0.249137
973	Gene_14	Gene_196	+	0.380516
974	Gene_14	Gene_197	+	0.285284
975	Gene_14	Gene_200	+	0.250549
976	Gene_15	Gene_16	+	0.600693
977	Gene_15	Gene_17	+	0.346189
978	Gene_15	Gene_18	+	0.433992
979	Gene_15	Gene_19	+	0.330246
980	Gene_15	Gene_22	+	0.35376
981	Gene_15	Gene_26	+	0.269162
982	Gene_15	Gene_27	+	0.410146
983	Gene_15	Gene_28	+	0.547807
984	Gene_15	Gene_29	+	0.403435
985	Gene_15	Gene_30	+	0.283483
986	Gene_15	Gene_32	+	0.583773
987	Gene_15	Gene_33	+	0.382826
988	Gene_15	Gene_34	+	0.269285
989	Gene_15	Gene_38	+	0.274104
990	Gene_15	Gene_42	+	0.272675
991	Gene_15	Gene_46	+	0.290477
992	Gene_15	Gene_48	+	0.265743
993	Gene_15	Gene_49	+	0.373573
994	Gene_15	Gene_56	+	0.338029
995	Gene_15	Gene_57	+	0.408878
996	Gene_15	Gene_60	+	0.250257
997	Gene_15	Gene_61	+	0.249268
998	Gene_15	Gene_63	+	0.254242
999	Gene_15	Gene_69	+	0.395053
1000	Gene_15	Gene_74	+	0.290362
1001	Gene_15	Gene_82	+	0.273529
1002	Gene_15	Gene_87	+	0.603246
1003	Gene_15	Gene_88	+	0.601361
1004	Gene_15	Gene_90	+	0.410625
1005	Gene_15	Gene_91	+	0.45843
1006	Gene_15	Gene_92	+	0.401312
1007	Gene_15	Gene_94	+	0.430011
1008	Gene_15	Gene_95	+	0.316863
1009	Gene_15	Gene_96	+	0.290621
1010	Gene_15	Gene_97	+	0.290339
1011	Gene_15	Gene_98	+	0.499893
1012	Gene_15	Gene_100	+	0.484499
1013	Gene_15	Gene_101	+	0.483053
1014	Gene_15	Gene_102	+	0.484899
1015	Gene_15	Gene_103	+	0.515501
1016	Gene_15	Gene_104	+	0.305079
1017	Gene_15	Gene_105	+	0.570647
1018	Gene_15	Gene_119	+	0.26344
1019	Gene_15	Gene_120	+	0.34752
1020	Gene_15	Gene_122	+	0.371479
1021	Gene_15	Gene_123	+	0.607584
1022	Gene_15	Gene_124	+	0.403828
1023	Gene_15	Gene_129	+	0.520146
1024	Gene_15	Gene_130	+	0.304275
1025	Gene_15	Gene_134	+	0.37028
1026	Gene_15	Gene_151	+	0.488902
1027	Gene_15	Gene_155	+	0.367038
1028	Gene_15	Gene_160	+	0.344317
1029	Gene_15	Gene_165	+	0.433792
1030	Gene_15	Gene_174	+	0.348946
1031	Gene_15	Gene_176	+	0.383446
1032	Gene_15	Gene_177	+	0.300997
1033	Gene_15	Gene_179	+	0.282666
1034	Gene_15	Gene_188	+	0.375105
1035	Gene_15	Gene_192	+	0.426402
1036	Gene_15	Gene_193	+	0.298009
1037	Gene_15	Gene_197	+	0.470064
1038	Gene_16	Gene_18	+	0.404114
1039	Gene_16	Gene_19	+	0.299935
1040	Gene_16	Gene_22	+	0.269659
1041	Gene_16	Gene_26	+	0.312507
1042	Gene_16	Gene_27	+	0.509442
1043	Gene_16	Gene_28	+	0.587284
1044	Gene_16	Gene_29	+	0.266008
1045	Gene_16	Gene_30	+	0.316728
1046	Gene_16	Gene_32	+	0.461957
1047	Gene_16	Gene_33	+	0.411169
1048	Gene_16	Gene_39	+	0.292973
1049	Gene_16	Gene_42	+	0.273517
1050	Gene_16	Gene_43	+	0.25763
1051	Gene_16	Gene_46	+	0.356641
1052	Gene_16	Gene_48	+	0.275453
1053	Gene_16	Gene_49	+	0.337298
1054	Gene_16	Gene_50	+	0.317617
1055	Gene_16	Gene_53	+	0.279208
1056	Gene_16	Gene_56	+	0.397963
1057	Gene_16	Gene_57	+	0.438799
1058	Gene_16	Gene_59	+	0.270374
1059	Gene_16	Gene_60	+	0.338185
1060	Gene_16	Gene_63	+	0.335111
1061	Gene_16	Gene_74	+	0.297039
1062	Gene_16	Gene_87	+	0.307735
1063	Gene_16	Gene_88	+	0.532847
1064	Gene_16	Gene_90	+	0.422844
1065	Gene_16	Gene_91	+	0.332581
1066	Gene_16	Gene_92	+	0.376223
1067	Gene_16	Gene_94	+	0.413008
1068	Gene_16	Gene_95	+	0.349741
1069	Gene_16	Gene_96	+	0.350909
1070	Gene_16	Gene_97	+	0.266143
1071	Gene_16	Gene_98	+	0.44981
1072	Gene_16	Gene_100	+	0.460598
1073	Gene_16	Gene_101	+	0.487962
1074	Gene_16	Gene_102	+	0.509251
1075	Gene_16	Gene_103	+	0.469567
1076	Gene_16	Gene_105	+	0.416148
1077	Gene_16	Gene_113	+	0.292887
1078	Gene_16	Gene_117	+	0.340947
1079	Gene_16	Gene_118	+	0.270117
1080	Gene_16	Gene_119	+	0.3148
1081	Gene_16	Gene_122	+	0.285043
1082	Gene_16	Gene_123	+	0.518262
1083	Gene_16	Gene_124	+	0.433899
1084	Gene_16	Gene_129	+	0.386496
1085	Gene_16	Gene_134	+	0.300997
1086	Gene_16	Gene_144	+	0.272133
1087	Gene_16	Gene_145	+	0.284847
1088	Gene_16	Gene_148	+	0.318463
1089	Gene_16	Gene_151	+	0.377437
1090	Gene_16	Gene_154	+	0.352683
1091	Gene_16	Gene_160	+	0.324716
1092	Gene_16	Gene_165	+	0.302748
1093	Gene_16	Gene_174	+	0.257291
1094	Gene_16	Gene_175	+	0.288752
1095	Gene_16	Gene_176	+	0.269185
1096	Gene_16	Gene_179	+	0.251801
1097	Gene_16	Gene_188	+	0.346292
1098	Gene_16	Gene_192	+	0.47242
1099	Gene_16	Gene_197	+	0.370874
1100	Gene_16	Gene_200	+	0.276045
1101	Gene_17	Gene_22	+	0.271276
1102	Gene_17	Gene_23	+	0.249245
1103	Gene_17	Gene_24	+	0.257027
1104	Gene_17	Gene_37	+	0.252641
1105	Gene_17	Gene_42	+	0.305472
1106	Gene_17	Gene_66	+	0.408126
1107	Gene_17	Gene_67	+	0.266637
1108	Gene_17	Gene_71	+	0.351828
1109	Gene_17	Gene_75	+	0.390807
1110	Gene_17	Gene_79	+	0.286844
1111	Gene_17	Gene_80	+	0.377234
1112	Gene_17	Gene_81	+	0.392728
1113	Gene_17	Gene_83	+	0.385048
1114	Gene_17	Gene_84	+	0.283764
1115	Gene_17	Gene_85	+	0.289258
1116	Gene_17	Gene_106	+	0.277423
1117	Gene_17	Gene_107	+	0.2522
1118	Gene_17	Gene_108	+	0.356308
1119	Gene_17	Gene_115	+	0.294864
1120	Gene_17	Gene_121	+	0.268266
1121	Gene_17	Gene_140	+	0.37189
1122	Gene_17	Gene_141	+	0.333535
1123	Gene_17	Gene_142	+	0.368763
1124	Gene_17	Gene_143	+	0.36194
1125	Gene_17	Gene_150	+	0.403644
1126	Gene_17	Gene_151	+	0.266726
1127	Gene_17	Gene_161	+	0.434473
1128	Gene_17	Gene_162	+	0.345108
1129	Gene_17	Gene_163	+	0.476589
1130	Gene_17	Gene_164	+	0.369508
1131	Gene_17	Gene_165	+	0.282661
1132	Gene_17	Gene_166	+	0.396893
1133	Gene_17	Gene_167	+	0.373756
1134	Gene_17	Gene_169	+	0.258583
1135	Gene_17	Gene_170	+	0.398677
1136	Gene_17	Gene_171	+	0.355262
1137	Gene_17	Gene_172	+	0.428209
1138	Gene_17	Gene_174	+	0.273664
1139	Gene_17	Gene_183	+	0.341252
1140	Gene_17	Gene_184	+	0.248834
1141	Gene_17	Gene_185	+	0.366218
1142	Gene_17	Gene_186	+	0.324894
1143	Gene_17	Gene_187	+	0.374964
1144	Gene_17	Gene_188	+	0.309102
1145	Gene_17	Gene_196	+	0.335139
1146	Gene_18	Gene_20	+	0.37112
1147	Gene_18	Gene_22	+	0.324411
1148	Gene_18	Gene_25	+	0.563989
1149	Gene_18	Gene_28	+	0.421669
1150	Gene_18	Gene_29	+	0.305137
1151	Gene_18	Gene_30	+	0.562407
1152	Gene_18	Gene_31	+	0.38251
1153	Gene_18	Gene_32	+	0.423464
1154	Gene_18	Gene_34	+	0.278416
1155	Gene_18	Gene_45	+	0.276721
1156	Gene_18	Gene_46	+	0.287576
1157	Gene_18	Gene_47	+	0.345103
1158	Gene_18	Gene_50	+	0.305498
1159	Gene_18	Gene_51	+	0.303279
1160	Gene_18	Gene_53	+	0.276615
1161	Gene_18	Gene_54	+	0.296368
1162	Gene_18	Gene_57	+	0.249114
1163	Gene_18	Gene_69	+	0.297977
1164	Gene_18	Gene_82	+	0.252574
1165	Gene_18	Gene_87	+	0.309488
1166	Gene_18	Gene_88	+	0.310614
1167	Gene_18	Gene_100	+	0.349687
1168	Gene_18	Gene_101	+	0.303902
1169	Gene_18	Gene_102	+	0.383104
1170	Gene_18	Gene_114	+	0.259884
1171	Gene_18	Gene_123	+	0.330427
1172	Gene_18	Gene_126	+	0.363635
1173	Gene_18	Gene_129	+	0.29763
1174	Gene_18	Gene_130	+	0.300509
1175	Gene_18	Gene_131	+	0.261032
1176	Gene_18	Gene_132	+	0.352056
1177	Gene_18	Gene_134	+	0.466875
1178	Gene_18	Gene_136	+	0.248203
1179	Gene_18	Gene_137	+	0.24989
1180	Gene_18	Gene_147	+	0.27712
1181	Gene_18	Gene_151	+	0.401388
1182	Gene_18	Gene_153	+	0.290297
1183	Gene_18	Gene_155	+	0.28628
1184	Gene_18	Gene_156	+	0.297845
1185	Gene_18	Gene_157	+	0.260621
1186	Gene_18	Gene_159	+	0.357868
1187	Gene_18	Gene_174	+	0.275698
1188	Gene_18	Gene_176	+	0.314274
1189	Gene_18	Gene_178	+	0.283623
1190	Gene_18	Gene_192	+	0.334763
1191	Gene_19	Gene_27	+	0.310102
1192	Gene_19	Gene_28	+	0.249073
1193	Gene_19	Gene_29	+	0.463112
1194	Gene_19	Gene_32	+	0.351969
1195	Gene_19	Gene_33	+	0.285327
1196	Gene_19	Gene_42	+	0.417083
1197	Gene_19	Gene_48	+	0.304574
1198	Gene_19	Gene_56	+	0.342347
1199	Gene_19	Gene_57	+	0.395319
1200	Gene_19	Gene_58	+	0.346782
1201	Gene_19	Gene_60	+	0.332637
1202	Gene_19	Gene_61	+	0.252969
1203	Gene_19	Gene_62	+	0.35381
1204	Gene_19	Gene_63	+	0.363732
1205	Gene_19	Gene_66	+	0.295674
1206	Gene_19	Gene_69	+	0.314904
1207	Gene_19	Gene_76	+	0.327178
1208	Gene_19	Gene_87	+	0.342476
1209	Gene_19	Gene_88	+	0.463936
1210	Gene_19	Gene_90	+	0.32546
1211	Gene_19	Gene_91	+	0.37061
1212	Gene_19	Gene_92	+	0.291025
1213	Gene_19	Gene_93	+	0.381144
1214	Gene_19	Gene_94	+	0.361517
1215	Gene_19	Gene_95	+	0.373654
1216	Gene_19	Gene_96	+	0.380312
1217	Gene_19	Gene_97	+	0.403528
1218	Gene_19	Gene_98	+	0.399243
1219	Gene_19	Gene_100	+	0.331807
1220	Gene_19	Gene_101	+	0.471673
1221	Gene_19	Gene_102	+	0.350556
1222	Gene_19	Gene_103	+	0.389597
1223	Gene_19	Gene_104	+	0.287824
1224	Gene_19	Gene_105	+	0.437753
1225	Gene_19	Gene_113	+	0.258314
1226	Gene_19	Gene_117	+	0.273688
1227	Gene_19	Gene_118	+	0.376903
1228	Gene_19	Gene_120	+	0.348201
1229	Gene_19	Gene_123	+	0.39457
1230	Gene_19	Gene_124	+	0.286699
1231	Gene_19	Gene_129	+	0.396464
1232	Gene_19	Gene_130	+	0.30546
1233	Gene_19	Gene_134	+	0.388971
1234	Gene_19	Gene_139	+	0.251816
1235	Gene_19	Gene_144	+	0.363331
1236	Gene_19	Gene_146	+	0.290678
1237	Gene_19	Gene_147	+	0.324552
1238	Gene_19	Gene_148	+	0.316256
1239	Gene_19	Gene_151	+	0.260942
1240	Gene_19	Gene_154	+	0.253771
1241	Gene_19	Gene_160	+	0.339649
1242	Gene_19	Gene_176	+	0.265838
1243	Gene_19	Gene_177	+	0.311761
1244	Gene_19	Gene_192	+	0.266688
1245	Gene_19	Gene_200	+	0.251941
1246	Gene_20	Gene_28	+	0.351302
1247	Gene_20	Gene_30	+	0.280109
1248	Gene_21	Gene_23	+	0.305758
1249	Gene_21	Gene_24	+	0.353557
1250	Gene_21	Gene_29	+	0.465992
1251	Gene_21	Gene_42	+	0.262524
1252	Gene_21	Gene_65	+	0.252126
1253	Gene_21	Gene_66	+	0.434473
1254	Gene_21	Gene_71	+	0.660891
1255	Gene_21	Gene_75	+	0.434231
1256	Gene_21	Gene_76	+	0.280087
1257	Gene_21	Gene_79	+	0.309273
1258	Gene_21	Gene_80	+	0.561302
1259	Gene_21	Gene_81	+	0.386256
1260	Gene_21	Gene_83	+	0.429422
1261	Gene_21	Gene_84	+	0.397027
1262	Gene_21	Gene_85	+	0.270096
1263	Gene_21	Gene_86	+	0.282312
1264	Gene_21	Gene_106	+	0.445614
1265	Gene_21	Gene_108	+	0.349375
1266	Gene_21	Gene_111	-	0.270235
1267	Gene_21	Gene_114	+	0.29124
1268	Gene_21	Gene_115	+	0.288466
1269	Gene_21	Gene_121	+	0.304845
1270	Gene_21	Gene_138	-	0.275382
1271	Gene_21	Gene_140	+	0.354706
1272	Gene_21	Gene_141	+	0.334924
1273	Gene_21	Gene_142	+	0.441197
1274	Gene_21	Gene_150	+	0.328203
1275	Gene_21	Gene_152	+	0.312089
1276	Gene_21	Gene_153	+	0.436279
1277	Gene_21	Gene_161	+	0.416244
1278	Gene_21	Gene_162	+	0.430555
1279	Gene_21	Gene_163	+	0.395713
1280	Gene_21	Gene_164	+	0.437755
1281	Gene_21	Gene_165	+	0.300952
1282	Gene_21	Gene_166	+	0.443399
1283	Gene_21	Gene_167	+	0.472307
1284	Gene_21	Gene_168	+	0.268429
1285	Gene_21	Gene_169	+	0.637913
1286	Gene_21	Gene_170	+	0.38494
1287	Gene_21	Gene_171	+	0.450612
1288	Gene_21	Gene_172	+	0.574095
1289	Gene_21	Gene_174	+	0.304892
1290	Gene_21	Gene_181	+	0.268994
1291	Gene_21	Gene_182	+	0.45268
1292	Gene_21	Gene_183	+	0.40113
1293	Gene_21	Gene_184	+	0.332003
1294	Gene_21	Gene_185	+	0.406004
1295	Gene_21	Gene_186	+	0.487572
1296	Gene_21	Gene_187	+	0.508347
1297	Gene_21	Gene_195	+	0.392298
1298	Gene_21	Gene_196	+	0.40996
1299	Gene_21	Gene_198	+	0.532062
1300	Gene_21	Gene_199	+	0.26694
1301	Gene_22	Gene_23	+	0.538
1302	Gene_22	Gene_29	+	0.391593
1303	Gene_22	Gene_30	+	0.292004
1304	Gene_22	Gene_31	+	0.482682
1305	Gene_22	Gene_32	+	0.395365
1306	Gene_22	Gene_33	+	0.336846
1307	Gene_22	Gene_34	+	0.291631
1308	Gene_22	Gene_37	+	0.356499
1309	Gene_22	Gene_41	+	0.384115
1310	Gene_22	Gene_42	+	0.440492
1311	Gene_22	Gene_46	+	0.247501
1312	Gene_22	Gene_49	+	0.262672
1313	Gene_22	Gene_51	+	0.50649
1314	Gene_22	Gene_53	+	0.298362
1315	Gene_22	Gene_54	+	0.253305
1316	Gene_22	Gene_57	+	0.267862
1317	Gene_22	Gene_65	+	0.368958
1318	Gene_22	Gene_66	+	0.490966
1319	Gene_22	Gene_67	+	0.278873
1320	Gene_22	Gene_68	+	0.42984
1321	Gene_22	Gene_69	+	0.412851
1322	Gene_22	Gene_70	+	0.30863
1323	Gene_22	Gene_71	+	0.319523
1324	Gene_22	Gene_75	+	0.493551
1325	Gene_22	Gene_77	+	0.247631
1326	Gene_22	Gene_78	+	0.305311
1327	Gene_22	Gene_79	+	0.422585
1328	Gene_22	Gene_80	+	0.325307
1329	Gene_22	Gene_81	+	0.406753
1330	Gene_22	Gene_82	+	0.30475
1331	Gene_22	Gene_83	+	0.333898
1332	Gene_22	Gene_84	+	0.339951
1333	Gene_22	Gene_85	+	0.256054
1334	Gene_22	Gene_86	+	0.309015
1335	Gene_22	Gene_87	+	0.261699
1336	Gene_22	Gene_88	+	0.330792
1337	Gene_22	Gene_89	+	0.278018
1338	Gene_22	Gene_91	+	0.260837
1339	Gene_22	Gene_92	+	0.271852
1340	Gene_22	Gene_100	+	0.277319
1341	Gene_22	Gene_101	+	0.296347
1342	Gene_22	Gene_102	+	0.249236
1343	Gene_22	Gene_103	+	0.304664
1344	Gene_22	Gene_104	+	0.279531
1345	Gene_22	Gene_106	+	0.382171
1346	Gene_22	Gene_108	+	0.327509
1347	Gene_22	Gene_111	-	0.275794
1348	Gene_22	Gene_115	+	0.297873
1349	Gene_22	Gene_121	+	0.453381
1350	Gene_22	Gene_128	-	0.252095
1351	Gene_22	Gene_131	-	0.305852
1352	Gene_22	Gene_136	+	0.264751
1353	Gene_22	Gene_140	+	0.352818
1354	Gene_22	Gene_142	+	0.370177
1355	Gene_22	Gene_143	+	0.28003
1356	Gene_22	Gene_147	+	0.257096
1357	Gene_22	Gene_150	+	0.446291
1358	Gene_22	Gene_151	+	0.313336
1359	Gene_22	Gene_155	+	0.264459
1360	Gene_22	Gene_161	+	0.427195
1361	Gene_22	Gene_162	+	0.518991
1362	Gene_22	Gene_163	+	0.450763
1363	Gene_22	Gene_164	+	0.460545
1364	Gene_22	Gene_165	+	0.404445
1365	Gene_22	Gene_166	+	0.511176
1366	Gene_22	Gene_167	+	0.436748
1367	Gene_22	Gene_168	+	0.349964
1368	Gene_22	Gene_169	+	0.250399
1369	Gene_22	Gene_170	+	0.361349
1370	Gene_22	Gene_171	+	0.445727
1371	Gene_22	Gene_172	+	0.475039
1372	Gene_22	Gene_173	+	0.275284
1373	Gene_22	Gene_174	+	0.459273
1374	Gene_22	Gene_175	+	0.318299
1375	Gene_22	Gene_176	+	0.347132
1376	Gene_22	Gene_177	+	0.346885
1377	Gene_22	Gene_179	+	0.458667
1378	Gene_22	Gene_180	+	0.31343
1379	Gene_22	Gene_182	+	0.328853
1380	Gene_22	Gene_183	+	0.428551
1381	Gene_22	Gene_184	+	0.486977
1382	Gene_22	Gene_185	+	0.428605
1383	Gene_22	Gene_186	+	0.46838
1384	Gene_22	Gene_187	+	0.38156
1385	Gene_22	Gene_188	+	0.345848
1386	Gene_22	Gene_193	+	0.249784
1387	Gene_22	Gene_196	+	0.551646
1388	Gene_23	Gene_31	+	0.372457
1389	Gene_23	Gene_32	+	0.351672
1390	Gene_23	Gene_33	+	0.349161
1391	Gene_23	Gene_34	+	0.48014
1392	Gene_23	Gene_37	+	0.376147
1393	Gene_23	Gene_38	+	0.399531
1394	Gene_23	Gene_41	+	0.526162
1395	Gene_23	Gene_42	+	0.413786
1396	Gene_23	Gene_49	+	0.283942
1397	Gene_23	Gene_51	+	0.50475
1398	Gene_23	Gene_55	-	0.288864
1399	Gene_23	Gene_61	+	0.285008
1400	Gene_23	Gene_65	+	0.465518
1401	Gene_23	Gene_66	+	0.597709
1402	Gene_23	Gene_67	+	0.369448
1403	Gene_23	Gene_68	+	0.405933
1404	Gene_23	Gene_69	+	0.596564
1405	Gene_23	Gene_70	+	0.460602
1406	Gene_23	Gene_71	+	0.550964
1407	Gene_23	Gene_72	+	0.328143
1408	Gene_23	Gene_75	+	0.800777
1409	Gene_23	Gene_77	+	0.433857
1410	Gene_23	Gene_78	+	0.441066
1411	Gene_23	Gene_79	+	0.43509
1412	Gene_23	Gene_80	+	0.519337
1413	Gene_23	Gene_81	+	0.453129
1414	Gene_23	Gene_82	+	0.486824
1415	Gene_23	Gene_83	+	0.464958
1416	Gene_23	Gene_84	+	0.483645
1417	Gene_23	Gene_85	+	0.382688
1418	Gene_23	Gene_86	+	0.478524
1419	Gene_23	Gene_89	+	0.270159
1420	Gene_23	Gene_99	+	0.311898
1421	Gene_23	Gene_104	+	0.304706
1422	Gene_23	Gene_106	+	0.553865
1423	Gene_23	Gene_108	+	0.48364
1424	Gene_23	Gene_111	-	0.480026
1425	Gene_23	Gene_112	+	0.286262
1426	Gene_23	Gene_115	+	0.556386
1427	Gene_23	Gene_121	+	0.546521
1428	Gene_23	Gene_125	-	0.319245
1429	Gene_23	Gene_130	+	0.370506
1430	Gene_23	Gene_131	-	0.332694
1431	Gene_23	Gene_136	+	0.365429
1432	Gene_23	Gene_137	-	0.287374
1433	Gene_23	Gene_138	-	0.279193
1434	Gene_23	Gene_140	+	0.498368
1435	Gene_23	Gene_141	+	0.433641
1436	Gene_23	Gene_142	+	0.566308
1437	Gene_23	Gene_143	+	0.499261
1438	Gene_23	Gene_144	+	0.248162
1439	Gene_23	Gene_147	+	0.262281
1440	Gene_23	Gene_150	+	0.603175
1441	Gene_23	Gene_151	+	0.26085
1442	Gene_23	Gene_152	+	0.327165
1443	Gene_23	Gene_155	+	0.460349
1444	Gene_23	Gene_161	+	0.655907
1445	Gene_23	Gene_162	+	0.786452
1446	Gene_23	Gene_163	+	0.623903
1447	Gene_23	Gene_164	+	0.742592
1448	Gene_23	Gene_165	+	0.427974
1449	Gene_23	Gene_166	+	0.743532
1450	Gene_23	Gene_167	+	0.659918
1451	Gene_23	Gene_168	+	0.357522
1452	Gene_23	Gene_169	+	0.434647
1453	Gene_23	Gene_170	+	0.615461
1454	Gene_23	Gene_171	+	0.669873
1455	Gene_23	Gene_172	+	0.655838
1456	Gene_23	Gene_174	+	0.555189
1457	Gene_23	Gene_175	+	0.319971
1458	Gene_23	Gene_179	+	0.420881
1459	Gene_23	Gene_180	+	0.285716
1460	Gene_23	Gene_182	+	0.489832
1461	Gene_23	Gene_183	+	0.657456
1462	Gene_23	Gene_184	+	0.558194
1463	Gene_23	Gene_185	+	0.589035
1464	Gene_23	Gene_186	+	0.673971
1465	Gene_23	Gene_187	+	0.602249
1466	Gene_23	Gene_188	+	0.413197
1467	Gene_23	Gene_189	+	0.331924
1468	Gene_23	Gene_190	+	0.351889
1469	Gene_23	Gene_193	+	0.449143
1470	Gene_23	Gene_196	+	0.728366
1471	Gene_24	Gene_29	+	0.277446
1472	Gene_24	Gene_32	+	0.275201
1473	Gene_24	Gene_71	+	0.359503
1474	Gene_24	Gene_76	+	0.301309
1475	Gene_24	Gene_80	+	0.302048
1476	Gene_24	Gene_110	+	0.290715
1477	Gene_24	Gene_169	+	0.324305
1478	Gene_24	Gene_195	+	0.410488
1479	Gene_24	Gene_198	+	0.493138
1480	Gene_24	Gene_199	+	0.330666
1481	Gene_25	Gene_30	+	0.482509
1482	Gene_25	Gene_31	+	0.254898
1483	Gene_25	Gene_45	+	0.271437
1484	Gene_25	Gene_47	+	0.369278
1485	Gene_25	Gene_50	+	0.382752
1486	Gene_25	Gene_51	+	0.294402
1487	Gene_25	Gene_53	+	0.288205
1488	Gene_25	Gene_54	+	0.277481
1489	Gene_25	Gene_55	+	0.311553
1490	Gene_25	Gene_100	+	0.25326
1491	Gene_25	Gene_102	+	0.294743
1492	Gene_25	Gene_110	-	0.266511
1493	Gene_25	Gene_126	+	0.288349
1494	Gene_25	Gene_128	+	0.271372
1495	Gene_25	Gene_131	+	0.304845
1496	Gene_25	Gene_132	+	0.321335
1497	Gene_25	Gene_134	+	0.468239
1498	Gene_25	Gene_137	+	0.291097
1499	Gene_25	Gene_138	+	0.364177
1500	Gene_25	Gene_147	+	0.261559
1501	Gene_25	Gene_153	+	0.247838
1502	Gene_25	Gene_156	+	0.364206
1503	Gene_25	Gene_157	+	0.29991
1504	Gene_25	Gene_159	+	0.328358
1505	Gene_26	Gene_29	+	0.330688
1506	Gene_26	Gene_32	+	0.282417
1507	Gene_26	Gene_63	+	0.255972
1508	Gene_26	Gene_91	+	0.26768
1509	Gene_26	Gene_98	+	0.304966
1510	Gene_26	Gene_100	+	0.315174
1511	Gene_26	Gene_102	+	0.248982
1512	Gene_26	Gene_117	+	0.252567
1513	Gene_26	Gene_123	+	0.258779
1514	Gene_26	Gene_151	+	0.348038
1515	Gene_27	Gene_28	+	0.366764
1516	Gene_27	Gene_30	+	0.303133
1517	Gene_27	Gene_32	+	0.32931
1518	Gene_27	Gene_33	+	0.347951
1519	Gene_27	Gene_39	+	0.401438
1520	Gene_27	Gene_42	+	0.327182
1521	Gene_27	Gene_46	+	0.495926
1522	Gene_27	Gene_47	+	0.298957
1523	Gene_27	Gene_50	+	0.475094
1524	Gene_27	Gene_53	+	0.284418
1525	Gene_27	Gene_56	+	0.618336
1526	Gene_27	Gene_57	+	0.559815
1527	Gene_27	Gene_58	+	0.420697
1528	Gene_27	Gene_59	+	0.352375
1529	Gene_27	Gene_60	+	0.485403
1530	Gene_27	Gene_61	+	0.302031
1531	Gene_27	Gene_62	+	0.456708
1532	Gene_27	Gene_63	+	0.45289
1533	Gene_27	Gene_76	+	0.268116
1534	Gene_27	Gene_87	+	0.339337
1535	Gene_27	Gene_88	+	0.625649
1536	Gene_27	Gene_90	+	0.622199
1537	Gene_27	Gene_91	+	0.429076
1538	Gene_27	Gene_92	+	0.390234
1539	Gene_27	Gene_93	+	0.525542
1540	Gene_27	Gene_94	+	0.499659
1541	Gene_27	Gene_95	+	0.575804
1542	Gene_27	Gene_96	+	0.423985
1543	Gene_27	Gene_97	+	0.395507
1544	Gene_27	Gene_98	+	0.511362
1545	Gene_27	Gene_100	+	0.511216
1546	Gene_27	Gene_101	+	0.568622
1547	Gene_27	Gene_102	+	0.582612
1548	Gene_27	Gene_103	+	0.657264
1549	Gene_27	Gene_104	+	0.310274
1550	Gene_27	Gene_105	+	0.366626
1551	Gene_27	Gene_113	+	0.475616
1552	Gene_27	Gene_117	+	0.4519
1553	Gene_27	Gene_118	+	0.301985
1554	Gene_27	Gene_119	+	0.419685
1555	Gene_27	Gene_120	+	0.264108
1556	Gene_27	Gene_122	+	0.252514
1557	Gene_27	Gene_123	+	0.28181
1558	Gene_27	Gene_124	+	0.60069
1559	Gene_27	Gene_126	+	0.30005
1560	Gene_27	Gene_129	+	0.495579
1561	Gene_27	Gene_134	+	0.288024
1562	Gene_27	Gene_139	+	0.25784
1563	Gene_27	Gene_144	+	0.36218
1564	Gene_27	Gene_145	+	0.426711
1565	Gene_27	Gene_146	+	0.462871
1566	Gene_27	Gene_147	+	0.343053
1567	Gene_27	Gene_148	+	0.396408
1568	Gene_27	Gene_149	+	0.362163
1569	Gene_27	Gene_151	+	0.252589
1570	Gene_27	Gene_154	+	0.499153
1571	Gene_27	Gene_160	+	0.424988
1572	Gene_27	Gene_180	+	0.345221
1573	Gene_27	Gene_188	+	0.481862
1574	Gene_27	Gene_192	+	0.521821
1575	Gene_27	Gene_197	+	0.270234
1576	Gene_27	Gene_200	+	0.438564
1577	Gene_28	Gene_29	+	0.277678
1578	Gene_28	Gene_30	+	0.385865
1579	Gene_28	Gene_32	+	0.516422
1580	Gene_28	Gene_33	+	0.350831
1581	Gene_28	Gene_46	+	0.323498
1582	Gene_28	Gene_49	+	0.311374
1583	Gene_28	Gene_56	+	0.356295
1584	Gene_28	Gene_57	+	0.306694
1585	Gene_28	Gene_63	+	0.269925
1586	Gene_28	Gene_69	+	0.280997
1587	Gene_28	Gene_74	+	0.26014
1588	Gene_28	Gene_87	+	0.365717
1589	Gene_28	Gene_88	+	0.424926
1590	Gene_28	Gene_94	+	0.309805
1591	Gene_28	Gene_98	+	0.35461
1592	Gene_28	Gene_100	+	0.381239
1593	Gene_28	Gene_101	+	0.263838
1594	Gene_28	Gene_102	+	0.348622
1595	Gene_28	Gene_103	+	0.376018
1596	Gene_28	Gene_105	+	0.400722
1597	Gene_28	Gene_122	+	0.293257
1598	Gene_28	Gene_123	+	0.489365
1599	Gene_28	Gene_124	+	0.285835
1600	Gene_28	Gene_129	+	0.272343
1601	Gene_28	Gene_134	+	0.299913
1602	Gene_28	Gene_151	+	0.441197
1603	Gene_28	Gene_160	+	0.250524
1604	Gene_28	Gene_188	+	0.30171
1605	Gene_28	Gene_192	+	0.280644
1606	Gene_28	Gene_197	+	0.318833
1607	Gene_29	Gene_31	+	0.326776
1608	Gene_29	Gene_32	+	0.421196
1609	Gene_29	Gene_33	+	0.346259
1610	Gene_29	Gene_37	+	0.254024
1611	Gene_29	Gene_38	+	0.284914
1612	Gene_29	Gene_42	+	0.384371
1613	Gene_29	Gene_49	+	0.284293
1614	Gene_29	Gene_51	+	0.273251
1615	Gene_29	Gene_56	+	0.273014
1616	Gene_29	Gene_57	+	0.31368
1617	Gene_29	Gene_58	+	0.269086
1618	Gene_29	Gene_60	+	0.299477
1619	Gene_29	Gene_65	+	0.254276
1620	Gene_29	Gene_66	+	0.331486
1621	Gene_29	Gene_69	+	0.361807
1622	Gene_29	Gene_71	+	0.358223
1623	Gene_29	Gene_74	+	0.254544
1624	Gene_29	Gene_75	+	0.265702
1625	Gene_29	Gene_76	+	0.370024
1626	Gene_29	Gene_78	+	0.272771
1627	Gene_29	Gene_79	+	0.338128
1628	Gene_29	Gene_87	+	0.374414
1629	Gene_29	Gene_88	+	0.449082
1630	Gene_29	Gene_90	+	0.375961
1631	Gene_29	Gene_91	+	0.346026
1632	Gene_29	Gene_92	+	0.367904
1633	Gene_29	Gene_94	+	0.314206
1634	Gene_29	Gene_96	+	0.369543
1635	Gene_29	Gene_97	+	0.280637
1636	Gene_29	Gene_98	+	0.286237
1637	Gene_29	Gene_100	+	0.331544
1638	Gene_29	Gene_101	+	0.385621
1639	Gene_29	Gene_102	+	0.354003
1640	Gene_29	Gene_103	+	0.331271
1641	Gene_29	Gene_104	+	0.281821
1642	Gene_29	Gene_105	+	0.381984
1643	Gene_29	Gene_106	+	0.29267
1644	Gene_29	Gene_118	+	0.267922
1645	Gene_29	Gene_120	+	0.268952
1646	Gene_29	Gene_123	+	0.300064
1647	Gene_29	Gene_124	+	0.291628
1648	Gene_29	Gene_129	+	0.380107
1649	Gene_29	Gene_130	+	0.252739
1650	Gene_29	Gene_134	+	0.346934
1651	Gene_29	Gene_144	+	0.290096
1652	Gene_29	Gene_145	+	0.306987
1653	Gene_29	Gene_155	+	0.248545
1654	Gene_29	Gene_159	+	0.271711
1655	Gene_29	Gene_160	+	0.36961
1656	Gene_29	Gene_162	+	0.271714
1657	Gene_29	Gene_163	+	0.250235
1658	Gene_29	Gene_165	+	0.380037
1659	Gene_29	Gene_166	+	0.286024
1660	Gene_29	Gene_167	+	0.262056
1661	Gene_29	Gene_169	+	0.26394
1662	Gene_29	Gene_172	+	0.342194
1663	Gene_29	Gene_174	+	0.359543
1664	Gene_29	Gene_176	+	0.335731
1665	Gene_29	Gene_177	+	0.267756
1666	Gene_29	Gene_180	+	0.332778
1667	Gene_29	Gene_184	+	0.277755
1668	Gene_29	Gene_186	+	0.248523
1669	Gene_29	Gene_192	+	0.291986
1670	Gene_30	Gene_31	+	0.512688
1671	Gene_30	Gene_40	+	0.301839
1672	Gene_30	Gene_45	+	0.293436
1673	Gene_30	Gene_46	+	0.412948
1674	Gene_30	Gene_47	+	0.403077
1675	Gene_30	Gene_50	+	0.452656
1676	Gene_30	Gene_51	+	0.293825
1677	Gene_30	Gene_53	+	0.397462
1678	Gene_30	Gene_54	+	0.350442
1679	Gene_30	Gene_55	+	0.357538
1680	Gene_30	Gene_56	+	0.25568
1681	Gene_30	Gene_57	+	0.263398
1682	Gene_30	Gene_100	+	0.254534
1683	Gene_30	Gene_102	+	0.290403
1684	Gene_30	Gene_124	+	0.332753
1685	Gene_30	Gene_126	+	0.25281
1686	Gene_30	Gene_134	+	0.369645
1687	Gene_30	Gene_137	+	0.278396
1688	Gene_30	Gene_151	+	0.251815
1689	Gene_30	Gene_156	+	0.342991
1690	Gene_30	Gene_157	+	0.38244
1691	Gene_30	Gene_159	+	0.295376
1692	Gene_30	Gene_192	+	0.251215
1693	Gene_31	Gene_32	+	0.260508
1694	Gene_31	Gene_33	+	0.25183
1695	Gene_31	Gene_40	+	0.249178
1696	Gene_31	Gene_42	+	0.317378
1697	Gene_31	Gene_51	+	0.318857
1698	Gene_31	Gene_53	+	0.274857
1699	Gene_31	Gene_66	+	0.332597
1700	Gene_31	Gene_69	+	0.272773
1701	Gene_31	Gene_75	+	0.302119
1702	Gene_31	Gene_79	+	0.295937
1703	Gene_31	Gene_84	+	0.25106
1704	Gene_31	Gene_106	+	0.355754
1705	Gene_31	Gene_115	+	0.31228
1706	Gene_31	Gene_121	+	0.252437
1707	Gene_31	Gene_143	+	0.284752
1708	Gene_31	Gene_156	+	0.284997
1709	Gene_31	Gene_162	+	0.360588
1710	Gene_31	Gene_165	+	0.295094
1711	Gene_31	Gene_166	+	0.256998
1712	Gene_31	Gene_172	+	0.286672
1713	Gene_31	Gene_174	+	0.38835
1714	Gene_31	Gene_176	+	0.277777
1715	Gene_31	Gene_179	+	0.278198
1716	Gene_31	Gene_180	+	0.336749
1717	Gene_31	Gene_183	+	0.24806
1718	Gene_31	Gene_184	+	0.29246
1719	Gene_31	Gene_185	+	0.27
1720	Gene_31	Gene_186	+	0.252982
1721	Gene_31	Gene_188	+	0.27269
1722	Gene_31	Gene_196	+	0.27399
1723	Gene_32	Gene_33	+	0.428306
1724	Gene_32	Gene_34	+	0.409969
1725	Gene_32	Gene_42	+	0.355936
1726	Gene_32	Gene_46	+	0.262072
1727	Gene_32	Gene_49	+	0.478943
1728	Gene_32	Gene_56	+	0.267672
1729	Gene_32	Gene_57	+	0.328013
1730	Gene_32	Gene_60	+	0.252313
1731	Gene_32	Gene_63	+	0.262405
1732	Gene_32	Gene_65	+	0.339313
1733	Gene_32	Gene_66	+	0.314711
1734	Gene_32	Gene_69	+	0.530354
1735	Gene_32	Gene_72	+	0.317901
1736	Gene_32	Gene_74	+	0.345943
1737	Gene_32	Gene_75	+	0.261332
1738	Gene_32	Gene_76	+	0.309027
1739	Gene_32	Gene_77	+	0.321942
1740	Gene_32	Gene_78	+	0.323439
1741	Gene_32	Gene_82	+	0.329781
1742	Gene_32	Gene_87	+	0.429721
1743	Gene_32	Gene_88	+	0.518802
1744	Gene_32	Gene_89	+	0.255016
1745	Gene_32	Gene_90	+	0.366574
1746	Gene_32	Gene_91	+	0.410864
1747	Gene_32	Gene_92	+	0.261282
1748	Gene_32	Gene_94	+	0.318297
1749	Gene_32	Gene_97	+	0.351294
1750	Gene_32	Gene_98	+	0.425967
1751	Gene_32	Gene_100	+	0.440806
1752	Gene_32	Gene_101	+	0.393326
1753	Gene_32	Gene_102	+	0.437034
1754	Gene_32	Gene_103	+	0.437853
1755	Gene_32	Gene_104	+	0.336272
1756	Gene_32	Gene_105	+	0.418458
1757	Gene_32	Gene_106	+	0.288087
1758	Gene_32	Gene_115	+	0.287195
1759	Gene_32	Gene_120	+	0.254966
1760	Gene_32	Gene_121	+	0.256784
1761	Gene_32	Gene_122	+	0.356075
1762	Gene_32	Gene_123	+	0.580396
1763	Gene_32	Gene_124	+	0.317464
1764	Gene_32	Gene_129	+	0.438598
1765	Gene_32	Gene_130	+	0.379559
1766	Gene_32	Gene_133	+	0.260193
1767	Gene_32	Gene_134	+	0.29489
1768	Gene_32	Gene_136	+	0.296379
1769	Gene_32	Gene_143	+	0.300186
1770	Gene_32	Gene_147	+	0.267993
1771	Gene_32	Gene_151	+	0.513652
1772	Gene_32	Gene_155	+	0.451611
1773	Gene_32	Gene_160	+	0.293557
1774	Gene_32	Gene_161	+	0.264633
1775	Gene_32	Gene_162	+	0.264194
1776	Gene_32	Gene_163	+	0.266662
1777	Gene_32	Gene_164	+	0.257792
1778	Gene_32	Gene_165	+	0.393693
1779	Gene_32	Gene_166	+	0.280493
1780	Gene_32	Gene_172	+	0.278351
1781	Gene_32	Gene_174	+	0.421435
1782	Gene_32	Gene_176	+	0.349916
1783	Gene_32	Gene_177	+	0.353369
1784	Gene_32	Gene_179	+	0.291229
1785	Gene_32	Gene_188	+	0.294901
1786	Gene_32	Gene_189	+	0.254021
1787	Gene_32	Gene_190	+	0.28253
1788	Gene_32	Gene_192	+	0.285003
1789	Gene_32	Gene_193	+	0.314983
1790	Gene_32	Gene_196	+	0.268144
1791	Gene_32	Gene_197	+	0.395439
1792	Gene_33	Gene_34	+	0.250782
1793	Gene_33	Gene_39	+	0.27778
1794	Gene_33	Gene_42	+	0.352659
1795	Gene_33	Gene_49	+	0.28532
1796	Gene_33	Gene_56	+	0.365307
1797	Gene_33	Gene_57	+	0.432509
1798	Gene_33	Gene_58	+	0.337934
1799	Gene_33	Gene_60	+	0.333806
1800	Gene_33	Gene_61	+	0.360735
1801	Gene_33	Gene_63	+	0.293202
1802	Gene_33	Gene_66	+	0.305934
1803	Gene_33	Gene_69	+	0.353908
1804	Gene_33	Gene_70	+	0.264172
1805	Gene_33	Gene_74	+	0.296433
1806	Gene_33	Gene_75	+	0.278481
1807	Gene_33	Gene_76	+	0.295952
1808	Gene_33	Gene_80	+	0.276421
1809	Gene_33	Gene_85	+	0.248389
1810	Gene_33	Gene_87	+	0.30421
1811	Gene_33	Gene_88	+	0.4206
1812	Gene_33	Gene_90	+	0.346124
1813	Gene_33	Gene_91	+	0.317769
1814	Gene_33	Gene_94	+	0.315462
1815	Gene_33	Gene_95	+	0.303718
1816	Gene_33	Gene_96	+	0.314742
1817	Gene_33	Gene_97	+	0.305931
1818	Gene_33	Gene_98	+	0.319841
1819	Gene_33	Gene_99	+	0.417844
1820	Gene_33	Gene_100	+	0.37719
1821	Gene_33	Gene_101	+	0.364071
1822	Gene_33	Gene_102	+	0.408793
1823	Gene_33	Gene_103	+	0.442354
1824	Gene_33	Gene_104	+	0.297413
1825	Gene_33	Gene_105	+	0.372162
1826	Gene_33	Gene_117	+	0.307819
1827	Gene_33	Gene_118	+	0.25837
1828	Gene_33	Gene_122	+	0.3289
1829	Gene_33	Gene_123	+	0.337761
1830	Gene_33	Gene_124	+	0.302179
1831	Gene_33	Gene_134	+	0.266203
1832	Gene_33	Gene_139	+	0.319225
1833	Gene_33	Gene_140	+	0.300443
1834	Gene_33	Gene_141	+	0.270121
1835	Gene_33	Gene_143	+	0.280516
1836	Gene_33	Gene_144	+	0.323173
1837	Gene_33	Gene_145	+	0.358331
1838	Gene_33	Gene_146	+	0.300113
1839	Gene_33	Gene_147	+	0.321263
1840	Gene_33	Gene_148	+	0.322669
1841	Gene_33	Gene_149	+	0.250757
1842	Gene_33	Gene_150	+	0.271303
1843	Gene_33	Gene_151	+	0.343461
1844	Gene_33	Gene_154	+	0.394687
1845	Gene_33	Gene_160	+	0.289411
1846	Gene_33	Gene_161	+	0.287402
1847	Gene_33	Gene_163	+	0.247516
1848	Gene_33	Gene_165	+	0.374754
1849	Gene_33	Gene_167	+	0.261692
1850	Gene_33	Gene_170	+	0.256224
1851	Gene_33	Gene_174	+	0.315779
1852	Gene_33	Gene_175	+	0.350214
1853	Gene_33	Gene_176	+	0.2762
1854	Gene_33	Gene_177	+	0.30156
1855	Gene_33	Gene_179	+	0.315703
1856	Gene_33	Gene_180	+	0.36526
1857	Gene_33	Gene_185	+	0.300319
1858	Gene_33	Gene_186	+	0.279842
1859	Gene_33	Gene_187	+	0.278123
1860	Gene_33	Gene_188	+	0.463881
1861	Gene_33	Gene_190	+	0.287272
1862	Gene_33	Gene_196	+	0.256416
1863	Gene_33	Gene_197	+	0.297141
1864	Gene_33	Gene_200	+	0.319685
1865	Gene_34	Gene_35	+	0.31735
1866	Gene_34	Gene_37	+	0.428512
1867	Gene_34	Gene_38	+	0.522348
1868	Gene_34	Gene_41	+	0.261898
1869	Gene_34	Gene_48	+	0.272113
1870	Gene_34	Gene_51	+	0.280239
1871	Gene_34	Gene_60	+	0.294892
1872	Gene_34	Gene_61	+	0.293578
1873	Gene_34	Gene_65	+	0.393274
1874	Gene_34	Gene_66	+	0.4553
1875	Gene_34	Gene_68	+	0.319525
1876	Gene_34	Gene_69	+	0.718286
1877	Gene_34	Gene_70	+	0.268898
1878	Gene_34	Gene_71	+	0.323447
1879	Gene_34	Gene_72	+	0.320403
1880	Gene_34	Gene_75	+	0.49454
1881	Gene_34	Gene_77	+	0.369302
1882	Gene_34	Gene_78	+	0.536265
1883	Gene_34	Gene_79	+	0.377804
1884	Gene_34	Gene_80	+	0.28347
1885	Gene_34	Gene_81	+	0.258593
1886	Gene_34	Gene_82	+	0.370004
1887	Gene_34	Gene_83	+	0.290151
1888	Gene_34	Gene_84	+	0.263888
1889	Gene_34	Gene_87	+	0.271633
1890	Gene_34	Gene_88	+	0.325821
1891	Gene_34	Gene_90	+	0.255779
1892	Gene_34	Gene_91	+	0.341951
1893	Gene_34	Gene_100	+	0.303803
1894	Gene_34	Gene_102	+	0.310989
1895	Gene_34	Gene_103	+	0.300694
1896	Gene_34	Gene_104	+	0.276915
1897	Gene_34	Gene_106	+	0.411783
1898	Gene_34	Gene_108	+	0.273425
1899	Gene_34	Gene_115	+	0.429146
1900	Gene_34	Gene_120	+	0.247776
1901	Gene_34	Gene_122	+	0.289984
1902	Gene_34	Gene_123	+	0.266938
1903	Gene_34	Gene_130	+	0.415636
1904	Gene_34	Gene_134	+	0.268615
1905	Gene_34	Gene_136	+	0.299264
1906	Gene_34	Gene_140	+	0.311807
1907	Gene_34	Gene_142	+	0.334982
1908	Gene_34	Gene_144	+	0.317318
1909	Gene_34	Gene_147	+	0.362729
1910	Gene_34	Gene_150	+	0.358042
1911	Gene_34	Gene_152	+	0.312733
1912	Gene_34	Gene_155	+	0.534699
1913	Gene_34	Gene_161	+	0.45209
1914	Gene_34	Gene_162	+	0.416054
1915	Gene_34	Gene_163	+	0.364152
1916	Gene_34	Gene_164	+	0.461965
1917	Gene_34	Gene_165	+	0.302029
1918	Gene_34	Gene_166	+	0.43014
1919	Gene_34	Gene_167	+	0.38847
1920	Gene_34	Gene_169	+	0.260983
1921	Gene_34	Gene_170	+	0.391039
1922	Gene_34	Gene_171	+	0.380219
1923	Gene_34	Gene_172	+	0.357675
1924	Gene_34	Gene_174	+	0.375762
1925	Gene_34	Gene_176	+	0.410121
1926	Gene_34	Gene_179	+	0.361863
1927	Gene_34	Gene_182	+	0.335929
1928	Gene_34	Gene_183	+	0.368121
1929	Gene_34	Gene_184	+	0.327442
1930	Gene_34	Gene_185	+	0.320552
1931	Gene_34	Gene_186	+	0.439083
1932	Gene_34	Gene_187	+	0.376565
1933	Gene_34	Gene_189	+	0.326853
1934	Gene_34	Gene_190	+	0.306896
1935	Gene_34	Gene_193	+	0.431606
1936	Gene_34	Gene_196	+	0.379247
1937	Gene_35	Gene_37	+	0.482718
1938	Gene_35	Gene_38	+	0.261664
1939	Gene_35	Gene_66	+	0.249459
1940	Gene_35	Gene_75	+	0.281953
1941	Gene_35	Gene_78	+	0.378796
1942	Gene_35	Gene_79	+	0.325798
1943	Gene_35	Gene_89	+	0.296988
1944	Gene_35	Gene_115	+	0.285092
1945	Gene_35	Gene_150	+	0.25743
1946	Gene_35	Gene_152	+	0.253553
1947	Gene_35	Gene_161	+	0.269701
1948	Gene_35	Gene_164	+	0.279378
1949	Gene_35	Gene_166	+	0.274387
1950	Gene_35	Gene_167	+	0.256166
1951	Gene_35	Gene_170	+	0.301743
1952	Gene_35	Gene_172	+	0.259545
1953	Gene_35	Gene_179	+	0.272322
1954	Gene_35	Gene_186	+	0.2843
1955	Gene_36	Gene_38	+	0.252652
1956	Gene_36	Gene_69	+	0.289087
1957	Gene_36	Gene_72	+	0.259746
1958	Gene_36	Gene_74	+	0.281814
1959	Gene_36	Gene_100	+	0.249695
1960	Gene_36	Gene_123	+	0.320526
1961	Gene_36	Gene_155	+	0.334541
1962	Gene_36	Gene_174	+	0.298621
1963	Gene_36	Gene_176	+	0.278276
1964	Gene_36	Gene_193	+	0.251172
1965	Gene_36	Gene_197	+	0.256412
1966	Gene_37	Gene_38	+	0.278278
1967	Gene_37	Gene_42	+	0.287817
1968	Gene_37	Gene_44	-	0.276274
1969	Gene_37	Gene_51	+	0.302944
1970	Gene_37	Gene_65	+	0.269792
1971	Gene_37	Gene_66	+	0.498025
1972	Gene_37	Gene_67	+	0.363825
1973	Gene_37	Gene_68	+	0.350173
1974	Gene_37	Gene_69	+	0.502256
1975	Gene_37	Gene_70	+	0.311825
1976	Gene_37	Gene_71	+	0.341078
1977	Gene_37	Gene_75	+	0.474524
1978	Gene_37	Gene_78	+	0.460508
1979	Gene_37	Gene_79	+	0.457704
1980	Gene_37	Gene_80	+	0.338833
1981	Gene_37	Gene_81	+	0.406807
1982	Gene_37	Gene_82	+	0.276556
1983	Gene_37	Gene_83	+	0.43557
1984	Gene_37	Gene_84	+	0.313979
1985	Gene_37	Gene_86	+	0.317891
1986	Gene_37	Gene_89	+	0.338641
1987	Gene_37	Gene_93	+	0.327917
1988	Gene_37	Gene_104	+	0.343748
1989	Gene_37	Gene_106	+	0.302543
1990	Gene_37	Gene_108	+	0.489837
1991	Gene_37	Gene_111	-	0.303483
1992	Gene_37	Gene_115	+	0.415248
1993	Gene_37	Gene_121	+	0.305463
1994	Gene_37	Gene_124	+	0.291341
1995	Gene_37	Gene_140	+	0.402038
1996	Gene_37	Gene_141	+	0.326331
1997	Gene_37	Gene_142	+	0.460956
1998	Gene_37	Gene_143	+	0.343453
1999	Gene_37	Gene_145	+	0.263513
[truncated: 4,002 more rows]
