# Supplementary material for: Insights into the microbiota of raw milk from seven breeds animals distributing in Xinjiang China
Source: Front Microbiol. 2024 Oct 23;15:1382286. doi: 10.3389/fmicb.2024.1382286 (PMC11537933; doi:10.3389/fmicb.2024.1382286)
Supplement: Supplementary file 4 [file Table_4.XLSX]

## Sheet: Sheet1
Animals	Regions	Samples ID	Diarrhea	Mastitis	Antibiotic (within the past three months)	Supplement feeding	Farming models
Donkey (L)	Hami (HM)	L11	No	No	No	No	Free-range
Donkey (L)	Hami (HM)	L13	No	No	No	No	Free-range
Donkey (L)	Hami (HM)	L14	No	No	No	No	Free-range
Donkey (L)	Hami (HM)	L16	No	No	No	No	Free-range
Donkey (L)	Hami (HM)	L23	No	No	No	No	Free-range
Donkey (L)	Hami (HM)	L24	No	No	No	No	Free-range
Donkey (L)	Hami (HM)	L26	No	No	No	No	Free-range
Donkey (L)	Hami (HM)	L27	No	No	No	No	Free-range
Donkey (L)	Hami (HM)	L28	No	No	No	No	Free-range
Donkey (L)	Hami (HM)	L31	No	No	No	No	Free-range
Donkey (L)	Hami (HM)	L32	No	No	No	No	Free-range
Donkey (L)	Hami (HM)	L33	No	No	No	No	Free-range
Donkey (L)	Hami (HM)	L60	No	No	No	No	Free-range
Horse (M)	Hami (HM)	M1	No	No	No	No	Free-range
Horse (M)	Hami (HM)	M10	No	No	No	No	Free-range
Horse (M)	Hami (HM)	M11	No	No	No	No	Free-range
Horse (M)	Hami (HM)	M2	No	No	No	No	Free-range
Horse (M)	Hami (HM)	M3	No	No	No	No	Free-range
Horse (M)	Hami (HM)	M4	No	No	No	No	Free-range
Horse (M)	Hami (HM)	M5	No	No	No	No	Free-range
Horse (M)	Hami (HM)	M6	No	No	No	No	Free-range
Horse (M)	Hami (HM)	M7	No	No	No	No	Free-range
Horse (M)	Hami (HM)	M8	No	No	No	No	Free-range
Horse (M)	Hami (HM)	M9	No	No	No	No	Free-range
Sheep (MY)	Hami (HM)	MY2	No	No	No	No	Free-range
Sheep (MY)	Hami (HM)	MY9	No	No	No	No	Free-range
Cow (N)	Hami (HM)	N10	No	No	No	No	Free-range
Cow (N)	Hami (HM)	N11	No	No	No	No	Free-range
Cow (N)	Hami (HM)	N13	No	No	No	No	Free-range
Cow (N)	Hami (HM)	N6	No	No	No	No	Free-range
Cow (N)	Hami (HM)	N7	No	No	No	No	Free-range
Cow (N)	Hami (HM)	N8	No	No	No	No	Free-range
Cow (N)	Hami (HM)	N9	No	No	No	No	Free-range
Goat (SY)	Hami (HM)	SY21	No	No	No	No	Free-range
Goat (SY)	Hami (HM)	SY42	No	No	No	No	Free-range
Goat (SY)	Hami (HM)	SY50	No	No	No	No	Free-range
Goat (SY)	Hami (HM)	SY52	No	No	No	No	Free-range
Goat (SY)	Hami (HM)	SY9	No	No	No	No	Free-range
Camel (T)	Hami (HM)	T1	No	No	No	No	Free-range
Camel (T)	Hami (HM)	T10	No	No	No	No	Free-range
Camel (T)	Hami (HM)	T12	No	No	No	No	Free-range
Camel (T)	Hami (HM)	T13	No	No	No	No	Free-range
Camel (T)	Hami (HM)	T14	No	No	No	No	Free-range
Camel (T)	Hami (HM)	T15	No	No	No	No	Free-range
Camel (T)	Hami (HM)	T16	No	No	No	No	Free-range
Camel (T)	Hami (HM)	T17	No	No	No	No	Free-range
Camel (T)	Hami (HM)	T18	No	No	No	No	Free-range
Camel (T)	Hami (HM)	T19	No	No	No	No	Free-range
Camel (T)	Hami (HM)	T2	No	No	No	No	Free-range
Camel (T)	Hami (HM)	T20	No	No	No	No	Free-range
Camel (T)	Hami (HM)	T3	No	No	No	No	Free-range
Camel (T)	Hami (HM)	T35	No	No	No	No	Free-range
Camel (T)	Hami (HM)	T39	No	No	No	No	Free-range
Camel (T)	Hami (HM)	T4	No	No	No	No	Free-range
Camel (T)	Hami (HM)	T40	No	No	No	No	Free-range
Camel (T)	Hami (HM)	T41	No	No	No	No	Free-range
Camel (T)	Hami (HM)	T42	No	No	No	No	Free-range
Camel (T)	Hami (HM)	T5	No	No	No	No	Free-range
Camel (T)	Hami (HM)	T53	No	No	No	No	Free-range
Camel (T)	Hami (HM)	T54	No	No	No	No	Free-range
Camel (T)	Hami (HM)	T55	No	No	No	No	Free-range
Camel (T)	Hami (HM)	T56	No	No	No	No	Free-range
Camel (T)	Hami (HM)	T57	No	No	No	No	Free-range
Camel (T)	Hami (HM)	T58	No	No	No	No	Free-range
Camel (T)	Hami (HM)	T59	No	No	No	No	Free-range
Camel (T)	Hami (HM)	T8	No	No	No	No	Free-range
Donkey (L)	Kashgar (KS)	L1	No	No	No	No	Free-range
Donkey (L)	Kashgar (KS)	L2	No	No	No	No	Free-range
Donkey (L)	Kashgar (KS)	L3	No	No	No	No	Free-range
Donkey (L)	Kashgar (KS)	L4	No	No	No	No	Free-range
Donkey (L)	Kashgar (KS)	L5	No	No	No	No	Free-range
Donkey (L)	Kashgar (KS)	L7	No	No	No	No	Free-range
Donkey (L)	Kashgar (KS)	L8	No	No	No	No	Free-range
Donkey (L)	Kashgar (KS)	L9	No	No	No	No	Free-range
Yak (MN)	Kashgar (KS)	MN1	No	No	No	No	Free-range
Yak (MN)	Kashgar (KS)	MN13	No	No	No	No	Free-range
Yak (MN)	Kashgar (KS)	MN14	No	No	No	No	Free-range
Yak (MN)	Kashgar (KS)	MN25	No	No	No	No	Free-range
Yak (MN)	Kashgar (KS)	MN27	No	No	No	No	Free-range
Yak (MN)	Kashgar (KS)	MN28	No	No	No	No	Free-range
Yak (MN)	Kashgar (KS)	MN3	No	No	No	No	Free-range
Yak (MN)	Kashgar (KS)	MN31	No	No	No	No	Free-range
Yak (MN)	Kashgar (KS)	MN33	No	No	No	No	Free-range
Yak (MN)	Kashgar (KS)	MN35	No	No	No	No	Free-range
Yak (MN)	Kashgar (KS)	MN36	No	No	No	No	Free-range
Yak (MN)	Kashgar (KS)	MN37	No	No	No	No	Free-range
Yak (MN)	Kashgar (KS)	MN38	No	No	No	No	Free-range
Yak (MN)	Kashgar (KS)	MN39	No	No	No	No	Free-range
Yak (MN)	Kashgar (KS)	MN4	No	No	No	No	Free-range
Yak (MN)	Kashgar (KS)	MN5	No	No	No	No	Free-range
Yak (MN)	Kashgar (KS)	MN6	No	No	No	No	Free-range
Yak (MN)	Kashgar (KS)	MN7	No	No	No	No	Free-range
Yak (MN)	Kashgar (KS)	MN8	No	No	No	No	Free-range
Sheep (MY)	Kashgar (KS)	MY1	No	No	No	No	Free-range
Sheep (MY)	Kashgar (KS)	MY23	No	No	No	No	Free-range
Sheep (MY)	Kashgar (KS)	MY24	No	No	No	No	Free-range
Sheep (MY)	Kashgar (KS)	MY4	No	No	No	No	Free-range
Cow (N)	Kashgar (KS)	N36	No	No	No	No	Free-range
Cow (N)	Kashgar (KS)	N37	No	No	No	No	Free-range
Cow (N)	Kashgar (KS)	N38	No	No	No	No	Free-range
Cow (N)	Kashgar (KS)	N40	No	No	No	No	Free-range
Cow (N)	Kashgar (KS)	N42	No	No	No	No	Free-range
Cow (N)	Kashgar (KS)	N43	No	No	No	No	Free-range
Cow (N)	Kashgar (KS)	N44	No	No	No	No	Free-range
Goat (SY)	Kashgar (KS)	SY15	No	No	No	No	Free-range
Goat (SY)	Kashgar (KS)	SY16	No	No	No	No	Free-range
Goat (SY)	Kashgar (KS)	SY17	No	No	No	No	Free-range
Goat (SY)	Kashgar (KS)	SY18	No	No	No	No	Free-range
Goat (SY)	Kashgar (KS)	SY30	No	No	No	No	Free-range
Goat (SY)	Kashgar (KS)	SY5	No	No	No	No	Free-range
Goat (SY)	Kashgar (KS)	SY6	No	No	No	No	Free-range
Horse (M)	Tarbagatay (TC)	M12	No	No	No	No	Free-range
Sheep (MY)	Tarbagatay (TC)	MY29	No	No	No	No	Free-range
Sheep (MY)	Tarbagatay (TC)	MY31	No	No	No	No	Free-range
Cow (N)	Tarbagatay (TC)	N1	No	No	No	No	Free-range
Cow (N)	Tarbagatay (TC)	N2	No	No	No	No	Free-range
Cow (N)	Tarbagatay (TC)	N3	No	No	No	No	Free-range
Cow (N)	Tarbagatay (TC)	N4	No	No	No	No	Free-range
Cow (N)	Tarbagatay (TC)	N5	No	No	No	No	Free-range
Goat (SY)	Tarbagatay (TC)	SY1	No	No	No	No	Free-range
Camel (T)	Tarbagatay (TC)	T7	No	No	No	No	Free-range
Horse (M)	Ili (YL)	M13	No	No	No	No	Free-range
Sheep (MY)	Ili (YL)	MY16	No	No	No	No	Free-range
Cow (N)	Ili (YL)	N14	No	No	No	No	Free-range
Cow (N)	Ili (YL)	N17	No	No	No	No	Free-range
Cow (N)	Ili (YL)	N18	No	No	No	No	Free-range
Cow (N)	Ili (YL)	N20	No	No	No	No	Free-range
Cow (N)	Ili (YL)	N21	No	No	No	No	Free-range
Cow (N)	Ili (YL)	N22	No	No	No	No	Free-range
Cow (N)	Ili (YL)	N23	No	No	No	No	Free-range
Cow (N)	Ili (YL)	N24	No	No	No	No	Free-range
Cow (N)	Ili (YL)	N27	No	No	No	No	Free-range
Cow (N)	Ili (YL)	N28	No	No	No	No	Free-range
Cow (N)	Ili (YL)	N29	No	No	No	No	Free-range
Cow (N)	Ili (YL)	N30	No	No	No	No	Free-range
Cow (N)	Ili (YL)	N31	No	No	No	No	Free-range
Cow (N)	Ili (YL)	N32	No	No	No	No	Free-range
Cow (N)	Ili (YL)	N33	No	No	No	No	Free-range
Cow (N)	Ili (YL)	N34	No	No	No	No	Free-range
Cow (N)	Ili (YL)	N35	No	No	No	No	Free-range
Goat (SY)	Ili (YL)	SY58	No	No	No	No	Free-range
Goat (SY)	Ili (YL)	SY60	No	No	No	No	Free-range
